# Supplementary material for: 3-(3-Nitro­benz­yl)-4H-chromen-4-one
Source: Acta Crystallogr Sect E Struct Rep Online. 2013 Feb 9;69(Pt 3):o364. doi: 10.1107/S1600536813003589 (PMC3588510; doi:10.1107/S1600536813003589)
Supplement: Supplementary file 1 [file e-69-0o364-sup1.cif]

##############################################################################
#                                                                            #
# This CIF contains the data in a paper accepted for publication in          #
# Acta Crystallographica Section E. It conforms to the requirements of       #
# Notes for Authors for Acta Crystallographica Section E, and has been       #
# peer reviewed under the auspices of the IUCr Commission on Journals.       #
#                                                                            #
# Full details of the Crystallographic Information File format               #
# are given in the paper "The Crystallographic Information File (CIF):       #
# a New Standard Archive File for Crystallography" by S. R. Hall, F. H.      #
# Allen and I. D. Brown [Acta Cryst. (1991), A47, 655-685].                  #
#                                                                            #
# The current version of the core CIF dictionary is obtainable from          #
# ftp://ftp.iucr.org/pub/cif_core.dic.                                       #
#                                                                            #
# Software is freely available for graphical display of the structure(s)     #
# in this CIF. For information consult the CIF software page                 #
# http://www.iucr.org/resources/cif/software.                                #
#                                                                            #
# This file may be used for bona fide research purposes within the           #
# scientific community so long as proper attribution is given to the journal # 
# article from which it was obtained.                                        #
#                                                                            #
##############################################################################
data_I
_audit_creation_method     SHELXL-97
_chemical_name_systematic
;
3-(3-Nitrobenzyl)-4<i>H</i>-chromen-4-one
;
_chemical_name_common     ?
_chemical_formula_moiety     'C16 H11 N O4'
_chemical_formula_sum     'C16 H11 N O4'
_chemical_formula_iupac     'C16 H11 N O4'
_chemical_formula_weight     281.26
_chemical_melting_point     ?
_symmetry_cell_setting     monoclinic
_symmetry_space_group_name_H-M     'P 21/c'
loop_
    _symmetry_equiv_pos_as_xyz
    'x, y, z'
    '-x, y+1/2, -z+1/2'
    '-x, -y, -z'
    'x, -y-1/2, z-1/2'
_cell_length_a     4.6082(3)
_cell_length_b     10.4219(6)
_cell_length_c     26.4468(17)
_cell_angle_alpha     90.00
_cell_angle_beta     90.4280(10)
_cell_angle_gamma     90.00
_cell_volume     1270.10(14)
_cell_formula_units_Z     4
_cell_measurement_reflns_used     16973
_cell_measurement_theta_min     1.54
_cell_measurement_theta_max     31.56
_cell_measurement_temperature     173(2)
_exptl_crystal_description     plate
_exptl_crystal_colour     colourless
_exptl_crystal_size_max     0.42
_exptl_crystal_size_mid     0.22
_exptl_crystal_size_min     0.04
_exptl_crystal_density_diffrn     1.471
_exptl_crystal_density_meas     ?
_exptl_crystal_density_method     'not measured'
_exptl_crystal_F_000     584
_exptl_absorpt_coefficient_mu     0.107
_exptl_absorpt_correction_type     multi-scan
_exptl_absorpt_process_details     '(SADABS; Sheldrick, 1997)'
_exptl_absorpt_correction_T_min     0.9563
_exptl_absorpt_correction_T_max     0.9957
_exptl_special_details     ?
_diffrn_ambient_temperature     173(2)
_diffrn_radiation_type     MoK\a
_diffrn_radiation_wavelength     0.71073
_diffrn_radiation_source     'fine-focus sealed tube'
_diffrn_radiation_monochromator     graphite
_diffrn_measurement_device_type     'Bruker Kappa DUO APEXII'
_diffrn_measurement_method     '0.5\% \f scans and \w scans'
_diffrn_reflns_number     16973
_diffrn_reflns_av_R_equivalents     0.0304
_diffrn_reflns_av_sigmaI/netI     0.0287
_diffrn_reflns_theta_min     1.54
_diffrn_reflns_theta_max     31.56
_diffrn_reflns_theta_full     31.56
_diffrn_measured_fraction_theta_max     0.998
_diffrn_measured_fraction_theta_full     0.998
_diffrn_reflns_limit_h_min     -3
_diffrn_reflns_limit_h_max     6
_diffrn_reflns_limit_k_min     -12
_diffrn_reflns_limit_k_max     15
_diffrn_reflns_limit_l_min     -38
_diffrn_reflns_limit_l_max     36
_diffrn_standards_number     0
_diffrn_standards_interval_count     0
_diffrn_standards_interval_time     0
_diffrn_standards_decay_%     0
_refine_special_details
;
Refinement of <i>F</i>^2^ against ALL reflections. The weighted <i>R</i>-factor
<i>wR</i> and goodness of fit <i>S</i> are based on <i>F</i>^2^, conventional
<i>R</i>-factors <i>R</i> are based on <i>F</i>, with <i>F</i> set to zero for
negative <i>F</i>^2^. The threshold expression of <i>F</i>^2^ >
\s(<i>F</i>^2^) is used only for calculating <i>R</i>-factors(gt) <i>etc</i>.
and is not relevant to the choice of reflections for refinement.
<i>R</i>-factors based on <i>F</i>^2^ are statistically about twice as large
as those based on <i>F</i>, and <i>R</i>- factors based on ALL data will be
even larger.
;
_reflns_number_total     4246
_reflns_number_gt     3069
_reflns_threshold_expression     I>2sigma(I)
_refine_ls_structure_factor_coef     Fsqd
_refine_ls_matrix_type     full
_refine_ls_R_factor_all     0.0691
_refine_ls_R_factor_gt     0.0469
_refine_ls_wR_factor_gt     0.1229
_refine_ls_wR_factor_ref     0.1379
_refine_ls_goodness_of_fit_ref     1.035
_refine_ls_restrained_S_all     1.035
_refine_ls_number_reflns     4246
_refine_ls_number_parameters     190
_refine_ls_number_restraints     0
_refine_ls_hydrogen_treatment     constr
_refine_ls_weighting_scheme     calc
_refine_ls_weighting_details
         'calc w=1/[\s^2^(Fo^2^)+(0.0728P)^2^+0.2299P] where P=(Fo^2^+2Fc^2^)/3'
_atom_sites_solution_hydrogens     geom
_atom_sites_solution_primary     direct
_atom_sites_solution_secondary     difmap
_refine_ls_shift/su_max     0.000
_refine_ls_shift/su_mean     0.000
_refine_diff_density_max     0.436
_refine_diff_density_min     -0.185
_refine_ls_extinction_method     none
loop_
    _atom_type_symbol
    _atom_type_description
    _atom_type_scat_dispersion_real
    _atom_type_scat_dispersion_imag
    _atom_type_scat_source
    'C' 'C' 0.0033 0.0016
                         'International Tables Vol C Tables 4.2.6.8 and 6.1.1.4'
    'H' 'H' 0.0000 0.0000
                         'International Tables Vol C Tables 4.2.6.8 and 6.1.1.4'
    'N' 'N' 0.0061 0.0033
                         'International Tables Vol C Tables 4.2.6.8 and 6.1.1.4'
    'O' 'O' 0.0106 0.0060
                         'International Tables Vol C Tables 4.2.6.8 and 6.1.1.4'
_computing_data_collection     'APEX2 (Bruker, 2006)'
_computing_cell_refinement     'SAINT (Bruker, 2006)'
_computing_data_reduction     'SAINT (Bruker, 2006)'
_computing_structure_solution     'SHELXS97 (Sheldrick, 2008)'
_computing_structure_refinement     'SHELXL97 (Sheldrick, 2008)'
_computing_molecular_graphics     'ORTEP-3 (Farrugia, 2012)'
_computing_publication_material     'SHELXL97 (Sheldrick, 2008)'
loop_
    _atom_site_type_symbol
    _atom_site_label
    _atom_site_fract_x
    _atom_site_fract_y
    _atom_site_fract_z
    _atom_site_U_iso_or_equiv
    _atom_site_adp_type
    _atom_site_calc_flag
    _atom_site_refinement_flags
    _atom_site_occupancy
    _atom_site_symmetry_multiplicity
    _atom_site_disorder_assembly
    _atom_site_disorder_group
    O O1 0.74839(19) 0.65066(9) 0.16340(3) 0.0297(2) Uani d . 1 1 . .
    O O2 0.12234(19) 0.86867(9) 0.23054(3) 0.0307(2) Uani d . 1 1 . .
    O O3 0.0611(3) 0.69688(13) 0.46889(4) 0.0563(4) Uani d . 1 1 . .
    O O4 0.2296(3) 0.87629(13) 0.49596(4) 0.0569(3) Uani d . 1 1 . .
    N N1 0.2075(3) 0.79369(12) 0.46362(4) 0.0364(3) Uani d . 1 1 . .
    C C1 0.6196(2) 0.74864(12) 0.13678(4) 0.0254(2) Uani d . 1 1 . .
    C C2 0.6533(3) 0.62632(12) 0.21073(5) 0.0281(2) Uani d . 1 1 . .
    H H2 0.7393 0.5562 0.2282 0.034 Uiso calc R 1 1 . .
    C C3 0.4471(3) 0.69311(11) 0.23514(4) 0.0243(2) Uani d . 1 1 . .
    C C4 0.3094(2) 0.80163(11) 0.21004(4) 0.0229(2) Uani d . 1 1 . .
    C C5 0.4068(2) 0.82546(11) 0.15828(4) 0.0228(2) Uani d . 1 1 . .
    C C6 0.2875(3) 0.92474(12) 0.12884(5) 0.0304(3) Uani d . 1 1 . .
    H H6 0.1413 0.9783 0.1426 0.037 Uiso calc R 1 1 . .
    C C7 0.3805(3) 0.94494(15) 0.08021(5) 0.0380(3) Uani d . 1 1 . .
    H H7 0.2999 1.0127 0.0606 0.046 Uiso calc R 1 1 . .
    C C8 0.5929(3) 0.86601(16) 0.05974(5) 0.0392(3) Uani d . 1 1 . .
    H H8 0.6559 0.8806 0.0261 0.047 Uiso calc R 1 1 . .
    C C9 0.7132(3) 0.76728(14) 0.08729(5) 0.0343(3) Uani d . 1 1 . .
    H H9 0.8565 0.7131 0.0730 0.041 Uiso calc R 1 1 . .
    C C10 0.3523(3) 0.65438(12) 0.28725(5) 0.0303(3) Uani d . 1 1 . .
    H H10A 0.4365 0.5691 0.2949 0.036 Uiso calc R 1 1 . .
    H H10B 0.1386 0.6446 0.2868 0.036 Uiso calc R 1 1 . .
    C C11 0.4334(2) 0.74495(11) 0.32985(4) 0.0238(2) Uani d . 1 1 . .
    C C12 0.2953(3) 0.72947(12) 0.37618(4) 0.0265(2) Uani d . 1 1 . .
    H H12 0.1554 0.6635 0.3805 0.032 Uiso calc R 1 1 . .
    C C13 0.3633(3) 0.81075(12) 0.41575(4) 0.0261(2) Uani d . 1 1 . .
    C C14 0.5657(3) 0.90853(12) 0.41192(5) 0.0292(3) Uani d . 1 1 . .
    H H14 0.6065 0.9640 0.4396 0.035 Uiso calc R 1 1 . .
    C C15 0.7057(3) 0.92194(12) 0.36619(5) 0.0305(3) Uani d . 1 1 . .
    H H15 0.8482 0.9871 0.3624 0.037 Uiso calc R 1 1 . .
    C C16 0.6411(3) 0.84133(12) 0.32557(5) 0.0265(2) Uani d . 1 1 . .
    H H16 0.7402 0.8523 0.2945 0.032 Uiso calc R 1 1 . .
loop_
    _atom_site_aniso_label
    _atom_site_aniso_U_11
    _atom_site_aniso_U_22
    _atom_site_aniso_U_33
    _atom_site_aniso_U_12
    _atom_site_aniso_U_13
    _atom_site_aniso_U_23
    O1 0.0335(4) 0.0285(4) 0.0271(4) 0.0059(3) 0.0036(3) -0.0029(3)
    O2 0.0348(5) 0.0295(5) 0.0280(5) 0.0034(4) 0.0080(3) -0.0026(4)
    O3 0.0700(8) 0.0657(8) 0.0335(6) -0.0301(6) 0.0160(5) -0.0001(5)
    O4 0.0765(8) 0.0620(8) 0.0325(6) -0.0123(6) 0.0152(5) -0.0182(5)
    N1 0.0398(6) 0.0462(7) 0.0233(5) -0.0044(5) 0.0039(4) -0.0002(5)
    C1 0.0279(5) 0.0265(5) 0.0218(5) -0.0018(4) 0.0010(4) -0.0024(4)
    C2 0.0361(6) 0.0226(5) 0.0256(6) 0.0018(5) -0.0035(4) -0.0009(4)
    C3 0.0329(6) 0.0202(5) 0.0198(5) -0.0043(4) -0.0007(4) -0.0008(4)
    C4 0.0267(5) 0.0210(5) 0.0212(5) -0.0042(4) 0.0020(4) -0.0018(4)
    C5 0.0264(5) 0.0227(5) 0.0194(5) -0.0023(4) 0.0010(4) -0.0003(4)
    C6 0.0347(6) 0.0291(6) 0.0275(6) 0.0014(5) 0.0007(5) 0.0044(5)
    C7 0.0466(8) 0.0399(7) 0.0274(7) -0.0025(6) -0.0010(5) 0.0105(6)
    C8 0.0419(7) 0.0533(9) 0.0224(6) -0.0078(6) 0.0056(5) 0.0041(6)
    C9 0.0349(6) 0.0434(7) 0.0247(6) -0.0021(6) 0.0073(5) -0.0057(5)
    C10 0.0455(7) 0.0238(5) 0.0215(6) -0.0092(5) 0.0003(5) 0.0012(4)
    C11 0.0289(5) 0.0220(5) 0.0206(5) -0.0007(4) -0.0010(4) 0.0018(4)
    C12 0.0298(5) 0.0269(5) 0.0230(6) -0.0058(4) 0.0002(4) 0.0028(4)
    C13 0.0296(5) 0.0297(6) 0.0191(5) 0.0006(4) 0.0012(4) 0.0014(4)
    C14 0.0333(6) 0.0275(6) 0.0269(6) -0.0015(5) -0.0029(5) -0.0036(5)
    C15 0.0317(6) 0.0286(6) 0.0312(6) -0.0080(5) -0.0001(5) -0.0004(5)
    C16 0.0287(5) 0.0265(5) 0.0243(6) -0.0029(4) 0.0021(4) 0.0010(4)
_geom_special_details
;
All e.s.d.'s (except the e.s.d. in the dihedral angle between two l.s. planes)
are estimated using the full covariance matrix. The cell e.s.d.'s are taken
into account individually in the estimation of e.s.d.'s in distances, angles
and torsion angles; correlations between e.s.d.'s in cell parameters are only
used when they are defined by crystal symmetry. An approximate (isotropic)
treatment of cell e.s.d.'s is used for estimating e.s.d.'s involving l.s.
planes.
;
loop_
    _geom_bond_atom_site_label_1
    _geom_bond_atom_site_label_2
    _geom_bond_site_symmetry_2
    _geom_bond_distance
    _geom_bond_publ_flag
    O1 C2 . 1.3533(15) ?
    O1 C1 . 1.3727(15) ?
    O2 C4 . 1.2377(14) ?
    O3 N1 . 1.2222(17) ?
    O4 N1 . 1.2172(16) ?
    N1 C13 . 1.4709(16) ?
    C1 C5 . 1.3905(16) ?
    C1 C9 . 1.3949(17) ?
    C2 C3 . 1.3467(17) ?
    C2 H2 . 0.9500 ?
    C3 C4 . 1.4546(16) ?
    C3 C10 . 1.5042(16) ?
    C4 C5 . 1.4650(15) ?
    C5 C6 . 1.4047(17) ?
    C6 C7 . 1.3748(18) ?
    C6 H6 . 0.9500 ?
    C7 C8 . 1.391(2) ?
    C7 H7 . 0.9500 ?
    C8 C9 . 1.375(2) ?
    C8 H8 . 0.9500 ?
    C9 H9 . 0.9500 ?
    C10 C11 . 1.5145(16) ?
    C10 H10A . 0.9900 ?
    C10 H10B . 0.9900 ?
    C11 C16 . 1.3926(16) ?
    C11 C12 . 1.3942(16) ?
    C12 C13 . 1.3804(17) ?
    C12 H12 . 0.9500 ?
    C13 C14 . 1.3858(18) ?
    C14 C15 . 1.3823(18) ?
    C14 H14 . 0.9500 ?
    C15 C16 . 1.3941(17) ?
    C15 H15 . 0.9500 ?
    C16 H16 . 0.9500 ?
loop_
    _geom_angle_atom_site_label_1
    _geom_angle_atom_site_label_2
    _geom_angle_atom_site_label_3
    _geom_angle_site_symmetry_1
    _geom_angle_site_symmetry_3
    _geom_angle
    _geom_angle_publ_flag
    C2 O1 C1 . . 118.16(9) ?
    O4 N1 O3 . . 123.17(12) ?
    O4 N1 C13 . . 118.71(12) ?
    O3 N1 C13 . . 118.12(12) ?
    O1 C1 C5 . . 121.47(10) ?
    O1 C1 C9 . . 116.69(11) ?
    C5 C1 C9 . . 121.83(12) ?
    C3 C2 O1 . . 125.53(11) ?
    C3 C2 H2 . . 117.2 ?
    O1 C2 H2 . . 117.2 ?
    C2 C3 C4 . . 119.35(11) ?
    C2 C3 C10 . . 120.76(11) ?
    C4 C3 C10 . . 119.87(10) ?
    O2 C4 C3 . . 122.81(10) ?
    O2 C4 C5 . . 122.20(11) ?
    C3 C4 C5 . . 114.98(10) ?
    C1 C5 C6 . . 118.15(11) ?
    C1 C5 C4 . . 120.43(10) ?
    C6 C5 C4 . . 121.42(11) ?
    C7 C6 C5 . . 120.52(12) ?
    C7 C6 H6 . . 119.7 ?
    C5 C6 H6 . . 119.7 ?
    C6 C7 C8 . . 119.91(13) ?
    C6 C7 H7 . . 120.0 ?
    C8 C7 H7 . . 120.0 ?
    C9 C8 C7 . . 121.22(12) ?
    C9 C8 H8 . . 119.4 ?
    C7 C8 H8 . . 119.4 ?
    C8 C9 C1 . . 118.37(12) ?
    C8 C9 H9 . . 120.8 ?
    C1 C9 H9 . . 120.8 ?
    C3 C10 C11 . . 116.27(10) ?
    C3 C10 H10A . . 108.2 ?
    C11 C10 H10A . . 108.2 ?
    C3 C10 H10B . . 108.2 ?
    C11 C10 H10B . . 108.2 ?
    H10A C10 H10B . . 107.4 ?
    C16 C11 C12 . . 118.25(11) ?
    C16 C11 C10 . . 123.71(11) ?
    C12 C11 C10 . . 118.03(10) ?
    C13 C12 C11 . . 119.51(11) ?
    C13 C12 H12 . . 120.2 ?
    C11 C12 H12 . . 120.2 ?
    C12 C13 C14 . . 123.03(11) ?
    C12 C13 N1 . . 117.96(11) ?
    C14 C13 N1 . . 119.00(11) ?
    C15 C14 C13 . . 117.20(11) ?
    C15 C14 H14 . . 121.4 ?
    C13 C14 H14 . . 121.4 ?
    C14 C15 C16 . . 120.98(11) ?
    C14 C15 H15 . . 119.5 ?
    C16 C15 H15 . . 119.5 ?
    C11 C16 C15 . . 121.00(11) ?
    C11 C16 H16 . . 119.5 ?
    C15 C16 H16 . . 119.5 ?
loop_
    _geom_torsion_atom_site_label_1
    _geom_torsion_atom_site_label_2
    _geom_torsion_atom_site_label_3
    _geom_torsion_atom_site_label_4
    _geom_torsion_site_symmetry_1
    _geom_torsion_site_symmetry_2
    _geom_torsion_site_symmetry_3
    _geom_torsion_site_symmetry_4
    _geom_torsion
    _geom_torsion_publ_flag
    C2 O1 C1 C5 . . . . 3.07(16) ?
    C2 O1 C1 C9 . . . . -177.07(11) ?
    C1 O1 C2 C3 . . . . -2.33(18) ?
    O1 C2 C3 C4 . . . . -0.18(19) ?
    O1 C2 C3 C10 . . . . 178.04(11) ?
    C2 C3 C4 O2 . . . . -178.62(11) ?
    C10 C3 C4 O2 . . . . 3.14(17) ?
    C2 C3 C4 C5 . . . . 1.83(16) ?
    C10 C3 C4 C5 . . . . -176.41(10) ?
    O1 C1 C5 C6 . . . . 179.30(11) ?
    C9 C1 C5 C6 . . . . -0.55(18) ?
    O1 C1 C5 C4 . . . . -1.39(17) ?
    C9 C1 C5 C4 . . . . 178.76(11) ?
    O2 C4 C5 C1 . . . . 179.38(11) ?
    C3 C4 C5 C1 . . . . -1.07(15) ?
    O2 C4 C5 C6 . . . . -1.33(18) ?
    C3 C4 C5 C6 . . . . 178.22(11) ?
    C1 C5 C6 C7 . . . . -0.23(19) ?
    C4 C5 C6 C7 . . . . -179.53(12) ?
    C5 C6 C7 C8 . . . . 0.5(2) ?
    C6 C7 C8 C9 . . . . 0.0(2) ?
    C7 C8 C9 C1 . . . . -0.7(2) ?
    O1 C1 C9 C8 . . . . -178.84(12) ?
    C5 C1 C9 C8 . . . . 1.02(19) ?
    C2 C3 C10 C11 . . . . 111.41(14) ?
    C4 C3 C10 C11 . . . . -70.37(15) ?
    C3 C10 C11 C16 . . . . -15.66(18) ?
    C3 C10 C11 C12 . . . . 165.39(11) ?
    C16 C11 C12 C13 . . . . 1.26(17) ?
    C10 C11 C12 C13 . . . . -179.73(11) ?
    C11 C12 C13 C14 . . . . -0.19(19) ?
    C11 C12 C13 N1 . . . . 178.39(11) ?
    O4 N1 C13 C12 . . . . -168.33(13) ?
    O3 N1 C13 C12 . . . . 11.53(19) ?
    O4 N1 C13 C14 . . . . 10.31(19) ?
    O3 N1 C13 C14 . . . . -169.83(13) ?
    C12 C13 C14 C15 . . . . -0.96(19) ?
    N1 C13 C14 C15 . . . . -179.52(12) ?
    C13 C14 C15 C16 . . . . 1.02(19) ?
    C12 C11 C16 C15 . . . . -1.20(18) ?
    C10 C11 C16 C15 . . . . 179.86(12) ?
    C14 C15 C16 C11 . . . . 0.0(2) ?
loop_
    _geom_hbond_atom_site_label_D
    _geom_hbond_atom_site_label_H
    _geom_hbond_atom_site_label_A
    _geom_hbond_site_symmetry_A
    _geom_hbond_distance_DH
    _geom_hbond_distance_HA
    _geom_hbond_distance_DA
    _geom_hbond_angle_DHA
    C2 H2 O2 5_645 0.95 2.32 3.2663(15) 170.8
    C7 H7 O3 2_555 0.95 2.65 3.5614(19) 160.0
    C8 H8 O3 4_675 0.95 2.54 3.3071(18) 137.5
    C14 H14 O4 3_676 0.95 2.50 3.4380(17) 171.5
    C15 H15 O1 2_755 0.95 2.62 3.5569(15) 170.4
    C16 H16 O2 1_655 0.95 2.46 3.3764(15) 162.9
data_global
_journal_date_recd_electronic     2013-01-31
_journal_date_accepted     2013-02-05
_journal_name_full     'Acta Crystallographica, Section E'
_journal_year     2013
_journal_volume     69
_journal_issue      3
_journal_page_first     o364
_journal_page_last     o364
_journal_paper_category     QO
_journal_paper_doi     10.1107/S1600536813003589
_journal_coeditor_code     FF2097
_publ_contact_author_name     'Neil Anthony Koorbanally'
_publ_contact_author_address
;
School of Chemistry and Physics, University of KwaZulu-Natal,
Private Bag X54001, Durban 4000, South Africa
;
_publ_contact_author_email     'koorbanally@ukzn.ac.za'
_publ_contact_author_fax     '+27 31 260 3091'
_publ_contact_author_phone     '+27 31 260 3189'
_publ_section_title
;
3-(3-Nitrobenzyl)-4<i>H</i>-chromen-4-one
;
loop_
    _publ_author_name
    _publ_author_footnote
    _publ_author_address
    'Gopaul, Kaalin' .
;
School of Chemistry and Physics, University of KwaZulu-Natal,
Private Bag X54001, Durban 4000,
South Africa
;
    'Koorbanally, Neil Anthony' ?
;
School of Chemistry and Physics, University of KwaZulu-Natal,
Private Bag X54001, Durban 4000,
South Africa
;
    'Shaikh, Mahidansha' .
;
School of Chemistry and Physics, University of KwaZulu-Natal,
Private Bag X54001, Durban 4000,
South Africa
;
    'Su, Hong' .
;
Chemistry Department, University of Cape Town, Rondebosch 7701, South Africa
;
    'Ramjugernath, Deresh' .
;
School of Chemical Engineering, University of KwaZulu-Natal, Durban 4041,
South Africa
;
_exptl_special_details
;
^1^H NMR: <i>\d</i> (p.p.m.): 3.88 (2<i>H</i>, s, H-9), 7.38 (1<i>H</i>, t,
<i>J</i>=7.52 Hz, H-6), 7.43 (1<i>H</i>, d, <i>J</i>=8.32 Hz, H-8), 7.45
(1<i>H</i>, t, <i>J</i>=8.16 Hz, H-5'), 7.60 (1<i>H</i>, ddd, <i>J</i>=7.80,
6.68, 1.52 Hz, H-7), 7.69 (1<i>H</i>, d, <i>J</i>=7.68 Hz, H-6'), 7.82
(1<i>H</i>, s, H-2), 8.06 (1<i>H</i>, d, <i>J</i>= 8.16 Hz, H-4'), 8.13
(1<i>H</i>, s, H-2'), 8.18 (1<i>H</i>, dd, <i>J</i>=8.00, 1.36 Hz, H-5)
^13^C NMR: <i>\d</i> (p.p.m.): 31.73 (C-9), 118.15 (C-8), 121.71 (C-4'), 123.16
(C-3), 123.52 (C-2'), 123.86 (C-4a), 125.28 (C-6), 125.93 (C-5), 129.42
(C-5'), 133.80 (C-7), 135.29 (C-6'), 141.02 (C-1'), 148.41 (C-3'), 153.09
(C-2), 156.55 (C-8a), 177.21 (C-4).
;
