# Supplementary material for: 3-(3-Nitro­benz­yl)-4H-chromen-4-one
Source: Acta Crystallogr Sect E Struct Rep Online. 2013 Feb 9;69(Pt 3):o364. doi: 10.1107/S1600536813003589 (PMC3588510; doi:10.1107/S1600536813003589)
Supplement: Supplementary file 2 [file e-69-0o364-Isup2.hkl]

# 
# h,k,l, Fc-squared, Fo-squared, sigma(Fo-squared) and status flag 
# 
data_I
_shelx_title ' kaalin5 in P2(1)/c' 
_shelx_refln_list_code          4 
_shelx_F_calc_maximum      215.59 
_exptl_crystal_F_000       584.00 
_reflns_d_resolution_high  0.6789 
 
loop_ 
 _symmetry_equiv_pos_as_xyz 
 'x, y, z' 
 '-x, y+1/2, -z+1/2' 
 '-x, -y, -z' 
 'x, -y-1/2, z-1/2' 
 
_cell_length_a     4.6082 
_cell_length_b    10.4219 
_cell_length_c    26.4468 
_cell_angle_alpha  90.000 
_cell_angle_beta   90.428 
_cell_angle_gamma  90.000 
 
_shelx_F_squared_multiplier     1.000 
 
loop_ 
 _refln_index_h 
 _refln_index_k 
 _refln_index_l 
 _refln_F_squared_calc 
 _refln_F_squared_meas 
 _refln_F_squared_sigma 
 _refln_observed_status 
   1   0   0    17704.80    16534.69    168.26 o 
   2   0   0     4412.50     4159.25     54.66 o 
   3   0   0     1537.83     1744.62     20.28 o 
   4   0   0      246.23      257.09      6.81 o 
   5   0   0        0.63       -1.35      1.90 o 
   6   0   0       33.51       34.14      3.44 o 
   1   1   0     3225.12     3099.52     23.61 o 
   2   1   0      436.85      367.26      3.71 o 
   3   1   0      324.77      353.99      4.85 o 
   4   1   0       19.53       21.42      1.63 o 
   5   1   0        6.66        4.39      1.50 o 
   6   1   0       22.11       22.70      2.08 o 
   0   2   0    22851.07    24307.55    449.04 o 
   1   2   0      934.93     1028.04     10.14 o 
   2   2   0       77.45       56.97      1.05 o 
   3   2   0      193.41      224.03      3.73 o 
   4   2   0       11.22       23.32      1.36 o 
   5   2   0        8.56        7.62      1.53 o 
   6   2   0        3.60        3.10      2.14 o 
   1   3   0      393.93      369.50      3.54 o 
   2   3   0      854.61      893.15      7.96 o 
   3   3   0       42.32       52.12      1.30 o 
   4   3   0       15.88       15.15      1.17 o 
   5   3   0       78.19       78.06      3.56 o 
   6   3   0       14.88       12.97      2.60 o 
   0   4   0     2734.57     3042.86     34.25 o 
   1   4   0        0.22       -0.52      0.52 o 
   2   4   0      251.20      269.24      2.85 o 
   3   4   0       11.31       13.30      1.36 o 
   4   4   0       62.51       63.55      2.21 o 
   5   4   0        0.00       -1.39      1.79 o 
   6   4   0        0.52       -0.40      2.54 o 
   1   5   0        1.75        2.35      0.57 o 
   2   5   0      380.05      404.85      4.11 o 
   3   5   0       92.56       88.35      2.06 o 
   4   5   0        0.61       -4.00      4.00 o 
   5   5   0       25.10       22.58      2.30 o 
   6   5   0        0.82        1.21      2.17 o 
   0   6   0       41.21       38.46      3.24 o 
   1   6   0      118.54      135.43      1.97 o 
   2   6   0        0.41        0.53      0.70 o 
   3   6   0        3.16        5.04      1.64 o 
   4   6   0       87.96       84.63      3.16 o 
   5   6   0       16.68       12.24      2.01 o 
   6   6   0        4.08        6.08      2.71 o 
   1   7   0      310.02      340.81      4.41 o 
   2   7   0      707.86      696.89      7.82 o 
   3   7   0      271.72      243.62      4.25 o 
   4   7   0        0.87        3.77      2.49 o 
   5   7   0        4.83       11.76      3.21 o 
   6   7   0        6.63        9.37      4.94 o 
   0   8   0        0.79       -0.33      1.43 o 
   1   8   0       23.49       21.57      1.67 o 
   2   8   0        9.62       11.61      1.41 o 
   3   8   0       27.94       28.75      2.30 o 
   4   8   0        8.22        9.09      2.16 o 
   5   8   0        2.65        5.01      2.16 o 
   1   9   0      321.21      321.96      5.45 o 
   2   9   0      275.14      256.28      5.29 o 
   3   9   0        0.49        1.03      1.79 o 
   4   9   0       20.23       20.62      2.60 o 
   5   9   0        3.00        5.93      2.21 o 
   0  10   0       99.40       97.36      4.89 o 
   1  10   0       52.04       50.98      2.68 o 
   2  10   0       29.17       25.97      2.08 o 
   3  10   0       42.77       46.34      2.17 o 
   4  10   0       34.83       28.27      2.99 o 
   5  10   0        5.72        3.71      2.25 o 
   1  11   0      122.21      124.52      4.00 o 
   2  11   0        4.74        9.07      2.14 o 
   3  11   0       19.78       23.41      2.88 o 
   4  11   0        6.14        4.13      2.60 o 
   0  12   0       26.43       26.68      3.66 o 
   1  12   0      111.40      107.48      4.00 o 
   2  12   0        0.10        0.95      2.19 o 
   3  12   0        9.10       16.57      3.29 o 
   4  12   0        0.40        3.37      4.69 o 
   1  13   0       17.91       21.19      3.00 o 
   2  13   0        7.75        5.79      2.54 o 
   3  13   0        0.14       -2.14      3.09 o 
   0  14   0        5.09        0.03      3.31 o 
   1  14   0       26.12       33.57      4.30 o 
   2  14   0       65.07       64.20      4.20 o 
   1  15   0       15.44       15.51      3.23 o 
  -6   1   1        0.69        4.45      2.07 o 
  -5   1   1        7.23        9.33      1.59 o 
  -4   1   1       10.70       11.51      1.45 o 
  -3   1   1        1.34        2.13      0.63 o 
  -2   1   1      993.37      983.85      7.80 o 
  -1   1   1      724.77      740.70      6.49 o 
   0   1   1       61.34       70.47      0.71 o 
   1   1   1      796.07      767.27      5.75 o 
   2   1   1       34.40       30.36      0.79 o 
   3   1   1      174.64      178.23      2.57 o 
   4   1   1      125.34      124.52      3.78 o 
   5   1   1        2.27        2.15      1.48 o 
   6   1   1        0.34        1.37      1.74 o 
  -6   2   1        9.35       10.06      2.72 o 
  -5   2   1       13.60       15.25      1.66 o 
  -4   2   1      438.69      452.34      6.28 o 
  -3   2   1       70.85       70.92      1.34 o 
  -2   2   1      197.42      193.26      2.05 o 
  -1   2   1      517.62      531.19      5.94 o 
   0   2   1     1779.83     2030.02     14.76 o 
   1   2   1      421.45      433.47      3.79 o 
   2   2   1      127.27      147.10      1.91 o 
   3   2   1      113.65      129.48      2.36 o 
   4   2   1        6.92        4.81      1.13 o 
   5   2   1        0.11       -1.33      1.33 o 
   6   2   1       25.88       25.26      2.14 o 
  -6   3   1        7.10       10.86      3.14 o 
  -5   3   1       20.02       19.59      2.39 o 
  -4   3   1        2.83       -0.96      1.15 o 
  -3   3   1       24.96       28.12      1.35 o 
  -2   3   1     2239.99     2293.76     26.33 o 
  -1   3   1      947.01      990.16      8.63 o 
   0   3   1      282.94      280.38      2.67 o 
   1   3   1       91.43       86.50      1.24 o 
   2   3   1      227.78      233.00      2.65 o 
   3   3   1      128.28      139.76      2.34 o 
   4   3   1       44.66       45.42      1.87 o 
   5   3   1       10.51       10.64      1.78 o 
   6   3   1        0.74        1.52      2.14 o 
  -6   4   1        4.06        5.06      3.29 o 
  -5   4   1        5.61        6.40      2.34 o 
  -4   4   1      192.35      170.69      3.58 o 
  -3   4   1        0.75        1.47      1.04 o 
  -2   4   1      350.74      414.63      4.69 o 
  -1   4   1      641.51      727.35      6.22 o 
   0   4   1      567.97      638.33      5.56 o 
   1   4   1      223.82      233.83      2.58 o 
   2   4   1      492.77      471.64      4.84 o 
   3   4   1       73.80       68.10      1.56 o 
   4   4   1       26.75       30.37      3.00 o 
   5   4   1       19.45       16.09      2.21 o 
   6   4   1        4.79        4.90      2.33 o 
  -6   5   1        0.30        1.98      2.25 o 
  -5   5   1       23.04       19.73      2.26 o 
  -4   5   1       11.07        8.52      1.84 o 
  -3   5   1        3.66        2.11      1.01 o 
  -2   5   1       12.19       11.93      0.65 o 
  -1   5   1        4.16        4.48      0.59 o 
   0   5   1      441.90      511.82      4.72 o 
   1   5   1       80.19       78.12      1.41 o 
   2   5   1      149.63      156.03      2.18 o 
   3   5   1       75.06       86.15      2.21 o 
   4   5   1       34.71       27.00      2.05 o 
   5   5   1       25.87       19.95      2.30 o 
   6   5   1       17.96       21.76      2.78 o 
  -6   6   1       17.85       23.63      4.64 o 
  -5   6   1        5.01        5.78      1.93 o 
  -4   6   1        3.06        1.43      1.57 o 
  -3   6   1      126.77      106.62      2.41 o 
  -2   6   1      276.95      277.95      3.15 o 
  -1   6   1      337.31      337.59      3.43 o 
   0   6   1       60.96       64.39      1.62 o 
   1   6   1       44.49       54.94      1.27 o 
   2   6   1      517.77      495.58      6.33 o 
   3   6   1      580.90      581.80     10.59 o 
   4   6   1       14.87       15.29      3.02 o 
   5   6   1        1.76       -1.83      1.83 o 
   6   6   1        2.63       -1.13      2.21 o 
  -6   7   1       31.27       33.72      3.09 o 
  -5   7   1      130.13      128.23      4.70 o 
  -4   7   1       65.30       65.67      8.98 o 
  -3   7   1       97.65       79.57      2.29 o 
  -2   7   1      301.11      271.71      3.81 o 
  -1   7   1        9.61       10.22      1.06 o 
   0   7   1      119.17      136.60      2.65 o 
   1   7   1      163.83      171.90      2.81 o 
   2   7   1        0.75       -0.84      0.90 o 
   3   7   1       96.74       95.36      2.62 o 
   4   7   1       11.20       10.01      3.00 o 
   5   7   1        1.87        3.81      2.16 o 
   6   7   1       25.18       34.52      6.18 o 
  -5   8   1       39.11       39.25      2.69 o 
  -4   8   1       28.73       36.18      2.65 o 
  -3   8   1        0.37        2.90      1.23 o 
  -2   8   1      103.21       88.89      2.55 o 
  -1   8   1       31.32       23.84      1.70 o 
   0   8   1       63.60       68.88      2.05 o 
   1   8   1       40.68       44.82      1.96 o 
   2   8   1      296.07      284.31      4.96 o 
   3   8   1       32.18       33.74      2.03 o 
   4   8   1      102.62      101.31      6.67 o 
   5   8   1        0.83        0.46      2.16 o 
  -5   9   1      137.42      143.93      6.18 o 
  -4   9   1       57.97       65.82     10.13 o 
  -3   9   1       65.09       52.94      3.36 o 
  -2   9   1        0.02       -1.42      1.42 o 
  -1   9   1        0.66        1.17      1.43 o 
   0   9   1        4.94        5.66      1.59 o 
   1   9   1        4.19        6.28      1.94 o 
   2   9   1       10.64        8.18      1.60 o 
   3   9   1        7.13        4.77      1.37 o 
   4   9   1        1.16        0.85      2.16 o 
   5   9   1       11.58       14.76      4.69 o 
  -5  10   1        7.36        8.88      2.60 o 
  -4  10   1        0.19        0.78      2.37 o 
  -3  10   1      185.60      176.38     11.87 o 
  -2  10   1        4.24        2.79      1.78 o 
  -1  10   1      571.44      562.76      9.43 o 
   0  10   1      140.94      141.01      4.01 o 
   1  10   1        3.55        3.15      1.78 o 
   2  10   1       78.04       73.30      4.42 o 
   3  10   1      124.77      123.58      3.52 o 
   4  10   1        6.01        5.76      3.95 o 
   5  10   1       11.58        5.62      3.71 o 
  -4  11   1        6.36        7.09      2.60 o 
  -3  11   1       24.42       16.62      2.62 o 
  -2  11   1       52.92       52.16      3.20 o 
  -1  11   1       36.66       38.91      2.70 o 
   0  11   1       68.26       64.98      3.14 o 
   1  11   1       69.99       69.03      3.25 o 
   2  11   1       20.54       22.34      2.49 o 
   3  11   1        1.41        2.12      2.28 o 
   4  11   1        0.32        2.44      2.73 o 
  -4  12   1        7.04        3.46      2.92 o 
  -3  12   1        3.93        0.14      2.92 o 
  -2  12   1       93.80       96.52      5.39 o 
  -1  12   1       10.74       13.30      2.31 o 
   0  12   1       28.00       25.66      2.59 o 
   1  12   1       80.92       84.85      3.68 o 
   2  12   1        0.74        2.49      2.14 o 
   3  12   1       37.60       33.50      4.69 o 
   4  12   1        1.67       -1.98      2.97 o 
  -3  13   1        0.04        8.40      3.29 o 
  -2  13   1       33.07       36.83      3.23 o 
  -1  13   1      117.59      123.64      4.41 o 
   0  13   1        8.26        2.59      2.22 o 
   1  13   1       55.56       62.60      3.55 o 
   2  13   1      120.37      127.15      4.99 o 
   3  13   1        7.21        5.44      3.29 o 
  -2  14   1       66.14       74.83      4.26 o 
  -1  14   1       86.77       86.11      4.64 o 
   0  14   1        2.45        3.99      2.40 o 
   1  14   1        2.84        5.24      2.75 o 
   2  14   1        0.25       -2.05      2.60 o 
  -1  15   1       69.49       81.35      6.01 o 
   0  15   1        2.62        2.18      2.65 o 
   1  15   1       50.22       55.77      5.72 o 
  -6   0   2       46.57       41.98      3.44 o 
  -5   0   2       51.45       57.53      4.20 o 
  -4   0   2      125.52      123.64      4.94 o 
  -3   0   2        4.65        3.11      0.92 o 
  -2   0   2       13.79       17.38      0.85 o 
  -1   0   2       84.88       76.12      1.26 o 
   0   0   2      818.08      759.59     17.93 o 
   1   0   2     6133.67     5859.03     65.58 o 
   2   0   2       11.77       14.11      0.92 o 
   3   0   2      261.45      277.21      4.63 o 
   4   0   2      137.66      151.39      9.14 o 
   5   0   2       92.77       99.04      4.54 o 
   6   0   2        4.33        3.29      2.60 o 
  -6   1   2      213.45      216.32      4.96 o 
  -5   1   2       10.41       10.43      1.59 o 
  -4   1   2       19.77       19.36      1.45 o 
  -3   1   2      627.34      642.45      6.41 o 
  -2   1   2     1285.35     1318.42     10.29 o 
  -1   1   2      493.04      422.58      3.71 o 
   0   1   2       40.09       43.97      0.61 o 
   1   1   2       17.50       13.72      0.61 o 
   2   1   2       84.83       89.15      1.48 o 
   3   1   2      413.81      426.09      4.58 o 
   4   1   2       31.36       33.45      1.84 o 
   5   1   2        1.35        1.23      1.50 o 
   6   1   2       38.34       40.16      3.32 o 
  -6   2   2        9.40       10.12      2.30 o 
  -5   2   2        5.86        5.69      1.39 o 
  -4   2   2        0.37        0.46      0.92 o 
  -3   2   2        2.67        4.20      0.62 o 
  -2   2   2      451.68      485.84      5.39 o 
  -1   2   2     1442.62     1340.49     15.20 o 
   0   2   2      327.61      372.55      3.26 o 
   1   2   2    21528.33    21698.77    180.99 o 
   2   2   2     1519.90     1695.37     18.00 o 
   3   2   2       21.22       16.95      0.89 o 
   4   2   2      109.31      114.01      2.93 o 
   5   2   2        6.67        5.11      2.09 o 
   6   2   2        1.09        1.99      1.62 o 
  -6   3   2        3.74        4.34      2.25 o 
  -5   3   2        3.64        1.54      1.79 o 
  -4   3   2        1.18        0.93      1.19 o 
  -3   3   2      149.93      131.47      3.46 o 
  -2   3   2      325.24      345.92      4.50 o 
  -1   3   2       61.11       61.74      0.87 o 
   0   3   2      323.26      370.62      3.36 o 
   1   3   2      457.71      501.39      4.68 o 
   2   3   2      772.96      805.34      7.73 o 
   3   3   2      127.68      112.48      2.09 o 
   4   3   2       22.83       19.67      1.89 o 
   5   3   2        1.39        1.27      1.41 o 
   6   3   2        7.01        5.45      2.30 o 
  -6   4   2       40.80       38.20      3.16 o 
  -5   4   2       45.15       43.78      3.45 o 
  -4   4   2       47.58       48.71      1.86 o 
  -3   4   2        0.31        1.44      1.41 o 
  -2   4   2       59.22       77.18      2.43 o 
  -1   4   2        8.14       14.38      0.68 o 
   0   4   2      971.84     1040.03      8.67 o 
   1   4   2     1594.76     1836.88     15.77 o 
   2   4   2      730.88      826.06      7.94 o 
   3   4   2      235.47      251.30      3.56 o 
   4   4   2       37.55       34.53      1.45 o 
   5   4   2        5.12        4.36      2.05 o 
   6   4   2        0.00        1.83      2.83 o 
  -6   5   2       25.74       29.69      2.93 o 
  -5   5   2       20.76       17.94      2.05 o 
  -4   5   2       71.14       62.51      1.90 o 
  -3   5   2       12.22       13.87      1.73 o 
  -2   5   2       29.66       33.28      1.07 o 
  -1   5   2       64.43       70.57      1.24 o 
   0   5   2      124.16      139.63      1.96 o 
   1   5   2       25.92       25.91      0.90 o 
   2   5   2       25.97       30.90      1.04 o 
   3   5   2      521.84      502.36      5.67 o 
   4   5   2      155.62      139.72      4.25 o 
   5   5   2        4.29        5.15      1.90 o 
   6   5   2       22.95       24.81      2.86 o 
  -6   6   2        2.48        0.79      2.01 o 
  -5   6   2        2.74        4.50      1.97 o 
  -4   6   2       17.79       17.92      1.70 o 
  -3   6   2       57.35       54.21      1.69 o 
  -2   6   2        3.67        2.99      0.86 o 
  -1   6   2       23.05       29.35      0.99 o 
   0   6   2      579.67      663.52      7.23 o 
   1   6   2      256.36      292.21      3.33 o 
   2   6   2      193.51      179.31      2.55 o 
   3   6   2      262.24      254.60      4.97 o 
   4   6   2       17.95       17.50      1.90 o 
   5   6   2       10.56       16.30      2.91 o 
   6   6   2        4.95        2.85      2.25 o 
  -6   7   2       34.85       36.57      6.92 o 
  -5   7   2        0.40        8.06      3.31 o 
  -4   7   2       80.73       72.16      2.82 o 
  -3   7   2      193.63      166.47      3.27 o 
  -2   7   2       17.06       20.00      1.31 o 
  -1   7   2       74.74       82.89      1.70 o 
   0   7   2        4.67        6.30      1.44 o 
   1   7   2       39.57       47.29      1.69 o 
   2   7   2      183.59      180.33      2.95 o 
   3   7   2        3.11        2.78      1.22 o 
   4   7   2       37.69       36.83      3.20 o 
   5   7   2        0.68        2.93      2.16 o 
   6   7   2       18.57       24.53      3.29 o 
  -5   8   2       20.13       16.31      5.44 o 
  -4   8   2       65.16       60.49      2.31 o 
  -3   8   2        4.69        6.81      1.50 o 
  -2   8   2      566.80      590.44      7.43 o 
  -1   8   2     1299.71     1306.75     16.87 o 
   0   8   2       61.52       60.07      2.02 o 
   1   8   2      189.60      201.28      3.95 o 
   2   8   2      903.81      895.18     14.06 o 
   3   8   2        6.59        6.46      1.71 o 
   4   8   2      112.17      110.41      5.44 o 
   5   8   2        4.88        4.66      2.16 o 
  -5   9   2        0.48        2.97      4.94 o 
  -4   9   2        8.76        8.24      3.46 o 
  -3   9   2       85.34       79.87      3.60 o 
  -2   9   2       65.50       64.62      2.67 o 
  -1   9   2        1.11        0.59      1.30 o 
   0   9   2      174.58      186.61      5.56 o 
   1   9   2        0.01       -1.30      1.30 o 
   2   9   2      240.99      237.94      4.57 o 
   3   9   2       11.53        9.56      2.47 o 
   4   9   2        3.78        2.08      2.16 o 
   5   9   2       15.02       11.48      2.60 o 
  -5  10   2       79.88       88.95      9.39 o 
  -4  10   2       30.06       30.66      3.05 o 
  -3  10   2        2.00        0.62      1.90 o 
  -2  10   2       76.38       80.78      2.96 o 
  -1  10   2      193.22      182.74      4.49 o 
   0  10   2      147.47      140.75      4.01 o 
   1  10   2       40.18       38.73      2.43 o 
   2  10   2       29.34       28.15      2.50 o 
   3  10   2        2.55        4.07      1.60 o 
   4  10   2        0.03       -1.09      2.47 o 
   5  10   2       11.05       11.87      2.99 o 
  -4  11   2        0.60        0.49      2.47 o 
  -3  11   2        0.03        0.29      2.21 o 
  -2  11   2        4.85        6.58      2.14 o 
  -1  11   2        9.24       13.56      2.09 o 
   0  11   2        4.36        5.47      1.95 o 
   1  11   2        2.65        0.17      2.14 o 
   2  11   2       15.95       14.40      2.70 o 
   3  11   2        0.59        2.01      1.67 o 
   4  11   2        2.73        2.35      4.45 o 
  -4  12   2        0.01       -2.18      2.83 o 
  -3  12   2        3.20        6.97      4.94 o 
  -2  12   2        5.53        3.32      2.14 o 
  -1  12   2       25.48       32.57      2.76 o 
   0  12   2        5.46        7.54      2.22 o 
   1  12   2        3.22        4.53      2.05 o 
   2  12   2       14.22       17.14      3.23 o 
   3  12   2        0.33       -0.62      2.07 o 
   4  12   2       13.88       10.87      3.95 o 
  -3  13   2        1.21       -5.19      5.19 o 
  -2  13   2       17.22       22.37      4.81 o 
  -1  13   2       21.02       22.41      3.34 o 
   0  13   2       30.11       30.61      2.85 o 
   1  13   2        1.51       -0.93      2.92 o 
   2  13   2       18.33       25.09      4.17 o 
   3  13   2        0.64       -3.29      5.93 o 
  -2  14   2        0.01        4.70      2.60 o 
  -1  14   2        0.27       -2.65      2.65 o 
   0  14   2        0.63        1.53      2.34 o 
   1  14   2       21.54       22.35      3.64 o 
   2  14   2       27.16       24.95      3.11 o 
  -1  15   2       18.08       18.53      3.32 o 
   0  15   2       21.88       19.25      3.07 o 
   1  15   2       12.33       18.64      3.32 o 
  -6   1   3       23.14       22.91      2.14 o 
  -5   1   3        5.28        8.17      1.63 o 
  -4   1   3        0.02       -0.40      1.02 o 
  -3   1   3        5.26        3.88      0.66 o 
  -2   1   3       89.01       99.71      1.24 o 
  -1   1   3      262.12      232.19      2.44 o 
   0   1   3        0.46       -0.30      0.30 o 
   1   1   3        5.29        1.48      0.54 o 
   2   1   3      217.41      239.42      2.59 o 
   3   1   3      301.70      300.92      3.75 o 
   4   1   3        0.75        1.05      1.29 o 
   5   1   3        0.29       -1.56      1.56 o 
   6   1   3       17.08       18.16      2.08 o 
  -6   2   3        2.54       -1.70      2.01 o 
  -5   2   3       52.78       46.52      2.19 o 
  -4   2   3        0.34       -0.86      0.86 o 
  -3   2   3        1.62        6.00      0.60 o 
  -2   2   3     1512.94     1592.37     15.60 o 
  -1   2   3     1630.35     1544.38     18.33 o 
   0   2   3     7712.05     7990.45     60.16 o 
   1   2   3    46479.98    46689.05    611.76 o 
   2   2   3     1266.87     1358.92     12.55 o 
   3   2   3      943.39      935.70      9.67 o 
   4   2   3       44.19       46.15      2.08 o 
   5   2   3       88.60       87.43      3.08 o 
   6   2   3        2.41        2.31      1.66 o 
  -6   3   3       15.38       16.23      2.39 o 
  -5   3   3        0.01        2.60      1.79 o 
  -4   3   3       42.16       44.10      1.68 o 
  -3   3   3       10.98       11.26      0.84 o 
  -2   3   3       13.83       18.03      1.17 o 
  -1   3   3       77.91       70.66      1.02 o 
   0   3   3        4.69        3.01      0.52 o 
   1   3   3      221.61      246.42      2.57 o 
   2   3   3      357.11      366.45      3.90 o 
   3   3   3      127.84      127.80      2.47 o 
   4   3   3      131.82      129.22      3.18 o 
   5   3   3        3.66        4.50      1.78 o 
   6   3   3       20.71       21.77      3.39 o 
  -6   4   3       23.19       21.13      3.06 o 
  -5   4   3       11.68       12.06      5.64 o 
  -4   4   3       55.83       51.25      1.76 o 
  -3   4   3      105.06       91.73      3.02 o 
  -2   4   3      207.95      235.88      3.51 o 
  -1   4   3      312.43      291.54      2.82 o 
   0   4   3      552.67      572.40      5.06 o 
   1   4   3     1265.44     1429.52     12.48 o 
   2   4   3      560.59      612.75      5.78 o 
   3   4   3       35.62       43.38      1.97 o 
   4   4   3        8.77       13.06      1.24 o 
   5   4   3      102.18      101.86      5.58 o 
   6   4   3       12.10       10.53      2.51 o 
  -6   5   3        1.73        6.12      2.30 o 
  -5   5   3        0.19       -1.62      2.36 o 
  -4   5   3      172.59      156.93      5.42 o 
  -3   5   3      102.51       89.77      3.37 o 
  -2   5   3        0.01       -0.59      0.59 o 
  -1   5   3     1500.57     1613.04     13.27 o 
   0   5   3       72.98       92.73      1.68 o 
   1   5   3       62.46       80.76      1.46 o 
   2   5   3      428.77      425.33      5.44 o 
   3   5   3      551.96      556.67      6.85 o 
   4   5   3      245.96      229.25      5.57 o 
   5   5   3        0.02       -0.12      1.83 o 
   6   5   3        4.17        3.92      2.35 o 
  -6   6   3       13.57       17.57      2.41 o 
  -5   6   3        0.13        2.68      1.64 o 
  -4   6   3        7.48        9.64      2.80 o 
  -3   6   3      277.79      248.06      3.72 o 
  -2   6   3       25.31       31.93      0.98 o 
  -1   6   3      123.19      120.54      1.81 o 
   0   6   3      178.31      213.07      3.04 o 
   1   6   3      223.69      238.07      3.09 o 
   2   6   3        0.17       -0.09      1.00 o 
   3   6   3       25.98       33.97      2.37 o 
   4   6   3        5.48        7.24      1.90 o 
   5   6   3        2.15        0.73      1.86 o 
   6   6   3        1.00       -0.78      2.37 o 
  -5   7   3        2.61        1.12      3.20 o 
  -4   7   3      134.68      127.33      6.42 o 
  -3   7   3       32.43       27.31      1.67 o 
  -2   7   3      490.74      472.83      5.25 o 
  -1   7   3      250.94      284.05      3.55 o 
   0   7   3      245.88      284.59      4.23 o 
   1   7   3       61.03       65.13      1.78 o 
   2   7   3      114.64      113.82      2.31 o 
   3   7   3      215.52      195.37      3.43 o 
   4   7   3       22.97       16.80      2.54 o 
   5   7   3        9.78       10.89      2.54 o 
   6   7   3        6.94        6.05      2.54 o 
  -5   8   3        1.10        8.40      4.94 o 
  -4   8   3       26.37       20.76      1.66 o 
  -3   8   3      202.27      187.41      4.71 o 
  -2   8   3       13.76       10.12      1.45 o 
  -1   8   3       33.40       30.57      1.80 o 
   0   8   3       41.70       48.82      1.82 o 
   1   8   3       19.30       15.94      1.54 o 
   2   8   3       38.96       42.13      2.85 o 
   3   8   3        1.34        2.70      1.35 o 
   4   8   3        6.12        8.77      2.47 o 
   5   8   3        2.59       -1.38      2.16 o 
  -5   9   3       18.97       33.60      6.92 o 
  -4   9   3       52.84       61.66      3.49 o 
  -3   9   3        2.62        1.67      2.17 o 
  -2   9   3      590.36      537.04     10.34 o 
  -1   9   3      359.67      354.42      5.86 o 
   0   9   3       86.38       78.45      2.90 o 
   1   9   3      179.06      175.97      3.87 o 
   2   9   3       12.19       12.09      1.95 o 
   3   9   3       42.10       41.99      2.23 o 
   4   9   3        0.16       -0.78      3.21 o 
   5   9   3        0.14       -2.16      2.16 o 
  -5  10   3        4.86       12.85      5.93 o 
  -4  10   3        0.04        3.29      2.21 o 
  -3  10   3        0.29        0.35      1.90 o 
  -2  10   3       32.65       31.53      2.19 o 
  -1  10   3        7.92       12.16      2.51 o 
   0  10   3      134.87      136.05      4.01 o 
   1  10   3        0.74        0.75      1.64 o 
   2  10   3       34.46       29.46      2.22 o 
   3  10   3        0.91       -1.34      1.53 o 
   4  10   3        3.61        3.89      2.54 o 
   5  10   3       10.04        5.11      2.65 o 
  -4  11   3       13.21       15.40      2.99 o 
  -3  11   3        6.23        7.04      2.51 o 
  -2  11   3        1.63       -1.36      2.30 o 
  -1  11   3      124.69      127.31      4.42 o 
   0  11   3        0.01        0.71      1.84 o 
   1  11   3       16.32       12.80      2.09 o 
   2  11   3        3.22        0.87      2.01 o 
   3  11   3       12.76       11.22      1.96 o 
   4  11   3        2.01        2.16      2.54 o 
  -4  12   3       11.05        5.57      2.99 o 
  -3  12   3       13.08       14.12      3.37 o 
  -2  12   3       78.80       81.10      3.82 o 
  -1  12   3      115.24      124.32      4.24 o 
   0  12   3        3.01        2.70      2.09 o 
   1  12   3       58.54       63.70      3.38 o 
   2  12   3        0.43       -1.74      2.01 o 
   3  12   3       29.50       27.62      2.68 o 
   4  12   3        6.64        5.93      3.46 o 
  -3  13   3        0.69       -1.40      3.20 o 
  -2  13   3        6.05        3.22      2.44 o 
  -1  13   3        0.18        0.99      2.68 o 
   0  13   3        4.29        4.27      2.28 o 
   1  13   3        4.15        3.26      2.31 o 
   2  13   3       46.27       54.89      3.84 o 
   3  13   3        0.73       -0.05      3.95 o 
  -2  14   3       33.12       32.88      3.33 o 
  -1  14   3       61.66       59.18      5.62 o 
   0  14   3        0.04       -2.05      2.30 o 
   1  14   3        0.02        1.88      2.68 o 
   2  14   3        5.90        5.02      2.62 o 
  -1  15   3       11.29       17.19      4.75 o 
   0  15   3        3.09        4.47      2.53 o 
   1  15   3        7.73       10.23      3.30 o 
  -6   0   4       19.05       19.39      3.71 o 
  -5   0   4       25.00       33.29      3.21 o 
  -4   0   4      101.79       96.56      3.36 o 
  -3   0   4     1019.48     1106.09     12.07 o 
  -2   0   4        4.78       13.94      0.83 o 
  -1   0   4      973.97      994.99     11.53 o 
   0   0   4      739.80      655.27      9.56 o 
   1   0   4    11957.09    11562.83    168.41 o 
   2   0   4     1424.92     1396.87     23.40 o 
   3   0   4      619.81      698.23     10.91 o 
   4   0   4       33.77       39.60      2.95 o 
   5   0   4       19.18       16.02      2.60 o 
   6   0   4       21.03       22.76      3.71 o 
  -6   1   4        0.42       -1.35      1.59 o 
  -5   1   4       10.22       10.45      1.59 o 
  -4   1   4        1.45       -0.18      1.02 o 
  -3   1   4        2.75        0.80      0.58 o 
  -2   1   4       48.39       47.40      0.90 o 
  -1   1   4     7975.10     7679.54     64.08 o 
   0   1   4     2925.71     2898.84     24.17 o 
   1   1   4     1256.42     1216.81     10.61 o 
   2   1   4      857.25      816.78      7.86 o 
   3   1   4       14.42       15.53      1.28 o 
   4   1   4       23.68       25.09      2.43 o 
   5   1   4        4.47        3.60      1.50 o 
   6   1   4        0.03       -1.71      1.71 o 
  -6   2   4        0.00       -1.35      2.08 o 
  -5   2   4        0.52        1.54      1.35 o 
  -4   2   4        0.01        0.13      0.83 o 
  -3   2   4      131.89      126.64      2.14 o 
  -2   2   4      444.82      498.28      5.55 o 
  -1   2   4      667.66      679.01      7.49 o 
   0   2   4      102.54       88.28      1.22 o 
   1   2   4     5444.66     5607.70     46.70 o 
   2   2   4       63.91       59.70      1.22 o 
   3   2   4       16.05       23.87      2.97 o 
   4   2   4      111.00      110.57      3.05 o 
   5   2   4       36.26       38.82      2.36 o 
   6   2   4       10.24        8.34      2.14 o 
  -6   3   4       56.31       61.03      3.41 o 
  -5   3   4        6.40        5.19      1.96 o 
  -4   3   4        6.00        5.36      1.14 o 
  -3   3   4      142.50      150.02      2.91 o 
  -2   3   4      109.80      112.68      2.87 o 
  -1   3   4       20.71       28.93      0.84 o 
   0   3   4       38.06       30.23      0.79 o 
   1   3   4       58.48       66.99      1.23 o 
   2   3   4      156.32      147.97      2.09 o 
   3   3   4       36.93       40.87      1.78 o 
   4   3   4       53.50       57.58      2.34 o 
   5   3   4       44.13       44.40      2.38 o 
   6   3   4        7.06        8.93      2.79 o 
  -6   4   4        0.36       -0.82      2.17 o 
  -5   4   4        0.45       -0.89      2.00 o 
  -4   4   4        6.44        5.39      1.09 o 
  -3   4   4      379.10      375.29      5.87 o 
  -2   4   4       67.21       64.41      1.80 o 
  -1   4   4      106.45       95.87      1.37 o 
   0   4   4     2710.81     2989.12     23.87 o 
   1   4   4      218.85      247.68      2.75 o 
   2   4   4      166.14      157.10      2.56 o 
   3   4   4      495.23      476.72      7.46 o 
   4   4   4      387.10      381.69      6.46 o 
   5   4   4       10.98       13.71      2.25 o 
   6   4   4        4.44        5.95      2.79 o 
  -6   5   4       79.06       81.13      3.79 o 
  -5   5   4        0.01        0.69      1.64 o 
  -4   5   4       41.95       40.28      3.32 o 
  -3   5   4      116.03      107.91      3.46 o 
  -2   5   4       33.03       35.00      1.14 o 
  -1   5   4      618.76      629.47      6.40 o 
   0   5   4      678.55      763.11      7.51 o 
   1   5   4      692.37      788.21      7.76 o 
   2   5   4      371.53      383.25      4.53 o 
   3   5   4        6.85        8.96      2.17 o 
   4   5   4        2.49        9.10      2.64 o 
   5   5   4       31.58       29.12      2.81 o 
   6   5   4        0.50       -0.57      2.30 o 
  -6   6   4        7.70        8.13      3.80 o 
  -5   6   4       41.36       32.95      4.19 o 
  -4   6   4      107.30       97.79      4.46 o 
  -3   6   4      307.43      269.18      5.67 o 
  -2   6   4      146.29      144.16      1.92 o 
  -1   6   4      533.67      660.88      5.98 o 
   0   6   4     1600.63     1937.77     19.21 o 
   1   6   4       62.28       73.74      1.62 o 
   2   6   4      603.30      592.55      6.77 o 
   3   6   4     1298.81     1251.77     17.13 o 
   4   6   4       63.21       65.22      3.23 o 
   5   6   4       75.71       71.27      3.65 o 
   6   6   4        1.67       -1.76      2.37 o 
  -5   7   4       14.18       16.28      4.01 o 
  -4   7   4       76.86       85.67      5.41 o 
  -3   7   4       52.62       54.87      1.70 o 
  -2   7   4        4.42        2.52      0.89 o 
  -1   7   4       67.65       74.61      1.96 o 
   0   7   4      213.37      252.99      3.89 o 
   1   7   4        0.80        0.40      1.04 o 
   2   7   4        2.18        3.34      1.07 o 
   3   7   4        3.47        0.66      1.40 o 
   4   7   4        0.32        1.60      2.72 o 
   5   7   4        7.09        8.15      2.54 o 
  -5   8   4        1.22        6.92      4.94 o 
  -4   8   4       11.08        4.94      4.45 o 
  -3   8   4       35.22       30.32      1.68 o 
  -2   8   4      429.71      417.79      5.21 o 
  -1   8   4      337.45      358.16      5.67 o 
   0   8   4       31.31       26.59      1.72 o 
   1   8   4       97.74       92.53      3.35 o 
   2   8   4       24.17       26.03      1.73 o 
   3   8   4        2.78        2.63      1.35 o 
   4   8   4       37.74       34.81      3.05 o 
   5   8   4        0.67       -2.12      2.37 o 
  -5   9   4       80.51       95.38      9.39 o 
  -4   9   4       31.63       36.44      2.69 o 
  -3   9   4       18.03       18.69      2.30 o 
  -2   9   4       19.56       15.16      1.74 o 
  -1   9   4      387.28      379.46      6.12 o 
   0   9   4      466.32      460.15      7.78 o 
   1   9   4      107.37      109.46      3.08 o 
   2   9   4       78.85       76.00      2.63 o 
   3   9   4        4.88        8.97      2.73 o 
   4   9   4        2.71        2.37      4.45 o 
   5   9   4        2.56        0.10      2.97 o 
  -5  10   4        0.00        0.49      4.94 o 
  -4  10   4        1.58       -0.33      3.21 o 
  -3  10   4        5.47        3.74      2.16 o 
  -2  10   4       18.78       21.86      1.96 o 
  -1  10   4      398.94      393.35      7.26 o 
   0  10   4      213.48      208.93      6.32 o 
   1  10   4       81.63       84.07      3.92 o 
   2  10   4       66.93       67.57      2.93 o 
   3  10   4        1.18       -0.45      1.60 o 
   4  10   4        5.06        6.61      2.54 o 
   5  10   4        7.36        6.94      2.99 o 
  -4  11   4       80.32      100.70      5.01 o 
  -3  11   4       59.90       66.10      3.83 o 
  -2  11   4       20.84       21.86      2.54 o 
  -1  11   4       56.06       55.21      2.99 o 
   0  11   4      353.41      351.04      7.04 o 
   1  11   4       75.99       74.75      3.33 o 
   2  11   4       38.19       40.40      2.94 o 
   3  11   4       43.33       49.50      3.02 o 
   4  11   4        1.55        4.39      2.72 o 
  -4  12   4        5.62        7.85      3.95 o 
  -3  12   4        1.02        1.78      4.20 o 
  -2  12   4       35.26       33.47      3.03 o 
  -1  12   4       94.23       96.38      3.85 o 
   0  12   4      581.43      577.54     13.55 o 
   1  12   4        7.67       11.01      2.28 o 
   2  12   4        6.45        7.01      2.30 o 
   3  12   4       17.75       15.03      2.48 o 
   4  12   4       21.73       19.77      4.45 o 
  -3  13   4        3.25        2.27      3.29 o 
  -2  13   4        0.02       -0.68      2.14 o 
  -1  13   4       20.10       22.19      3.03 o 
   0  13   4        4.92        5.85      2.38 o 
   1  13   4        5.44        4.17      2.17 o 
   2  13   4       66.25       74.82      4.11 o 
   3  13   4        0.23        0.06      2.30 o 
  -2  14   4       12.41        7.60      2.68 o 
  -1  14   4        1.72        3.38      2.62 o 
   0  14   4        6.69        5.71      2.45 o 
   1  14   4        7.19        6.09      2.85 o 
   2  14   4       22.32       21.73      3.18 o 
  -1  15   4       17.24       14.55      3.20 o 
   0  15   4        6.95        6.76      2.65 o 
   1  15   4        0.34        2.45      2.82 o 
  -6   1   5        0.04        0.08      1.56 o 
  -5   1   5      128.57      140.61      3.66 o 
  -4   1   5        0.42        0.28      0.87 o 
  -3   1   5       55.10       54.59      1.17 o 
  -2   1   5     1396.15     1389.13     11.58 o 
  -1   1   5      161.31      158.74      1.72 o 
   0   1   5      350.24      335.56      3.15 o 
   1   1   5        0.95        2.81      0.57 o 
   2   1   5      190.00      179.55      2.33 o 
   3   1   5        8.96        8.51      0.87 o 
   4   1   5      109.68       97.75      4.92 o 
   5   1   5       41.85       37.95      2.82 o 
   6   1   5        1.12       -0.16      2.07 o 
  -6   2   5       33.44       36.47      3.75 o 
  -5   2   5      184.40      185.42      5.45 o 
  -4   2   5      142.62      147.13      2.48 o 
  -3   2   5      884.59      879.03      7.99 o 
  -2   2   5        6.22        5.34      0.84 o 
  -1   2   5       84.99       69.94      1.04 o 
   0   2   5      244.77      239.46      2.43 o 
   1   2   5     1222.75     1300.72     11.29 o 
   2   2   5      717.66      746.10      7.24 o 
   3   2   5        3.25        6.71      1.00 o 
   4   2   5      176.03      183.30      4.05 o 
   5   2   5       79.02       75.60      2.86 o 
   6   2   5        2.27        3.15      2.14 o 
  -6   3   5        1.36       -1.80      2.14 o 
  -5   3   5      179.77      173.23      4.93 o 
  -4   3   5       31.94       33.89      1.59 o 
  -3   3   5        0.91       -0.37      1.14 o 
  -2   3   5     1322.63     1306.73     14.14 o 
  -1   3   5        0.38        2.42      0.44 o 
   0   3   5       11.70       16.81      0.87 o 
   1   3   5      178.16      192.79      2.22 o 
   2   3   5        0.26        0.51      0.58 o 
   3   3   5      190.37      198.06      5.15 o 
   4   3   5      298.18      285.91      5.37 o 
   5   3   5       77.77       80.27      3.35 o 
   6   3   5        0.14       -1.73      2.25 o 
  -6   4   5        3.82        3.50      2.14 o 
  -5   4   5       13.79       15.04      2.86 o 
  -4   4   5        0.15        0.39      1.37 o 
  -3   4   5       24.46       28.01      1.81 o 
  -2   4   5      201.97      157.31      2.80 o 
  -1   4   5     1528.71     1632.38     14.93 o 
   0   4   5       73.21       54.72      1.24 o 
   1   4   5     3665.25     4209.95     35.41 o 
   2   4   5     5485.61     5894.79     46.92 o 
   3   4   5      106.85      126.74      4.57 o 
   4   4   5      471.93      450.76      7.46 o 
   5   4   5      130.33      124.01      3.71 o 
   6   4   5        4.49        2.24      2.39 o 
  -6   5   5       19.52       22.76      2.66 o 
  -5   5   5        7.00        4.41      1.64 o 
  -4   5   5       16.25       14.81      3.27 o 
  -3   5   5        1.87        1.66      1.36 o 
  -2   5   5      212.94      218.44      2.77 o 
  -1   5   5       34.82       33.28      0.91 o 
   0   5   5      204.77      239.06      3.37 o 
   1   5   5        0.79        0.16      0.67 o 
   2   5   5        2.20        3.33      0.71 o 
   3   5   5      633.07      647.24      7.97 o 
   4   5   5       17.84       19.20      1.65 o 
   5   5   5        4.11        5.91      2.57 o 
   6   5   5        1.44        1.69      2.35 o 
  -6   6   5       25.56       32.16     11.12 o 
  -5   6   5        5.26        4.17      3.09 o 
  -4   6   5        6.44        7.56      2.37 o 
  -3   6   5      209.57      230.16      5.38 o 
  -2   6   5      266.35      294.01      3.24 o 
  -1   6   5       15.26       22.17      0.93 o 
   0   6   5      300.79      318.69      4.11 o 
   1   6   5      234.51      206.63      3.08 o 
   2   6   5       90.87      112.04      2.24 o 
   3   6   5        1.84        2.92      2.25 o 
   4   6   5        1.02        2.26      1.35 o 
   5   6   5       21.73       21.11      2.57 o 
   6   6   5       12.20       15.02      3.09 o 
  -5   7   5       11.31        7.06      3.66 o 
  -4   7   5        0.12       -2.25      2.25 o 
  -3   7   5       33.09       27.34      1.62 o 
  -2   7   5      100.39      113.52      2.06 o 
  -1   7   5       65.85       68.17      1.69 o 
   0   7   5       73.54       85.97      2.21 o 
   1   7   5      394.98      415.26      5.64 o 
   2   7   5       97.13      102.92      2.72 o 
   3   7   5      241.90      232.98      4.85 o 
   4   7   5        2.79        4.18      2.10 o 
   5   7   5        0.00       -1.48      2.37 o 
  -5   8   5        6.71       16.31      5.44 o 
  -4   8   5       60.83       65.23      7.41 o 
  -3   8   5        9.46        9.79      1.20 o 
  -2   8   5       44.16       44.99      1.65 o 
  -1   8   5       50.53       53.65      1.91 o 
   0   8   5        6.77        8.72      2.26 o 
   1   8   5      647.14      651.43     13.16 o 
   2   8   5       80.98       83.96      3.23 o 
   3   8   5        0.00        0.15      2.38 o 
   4   8   5       24.09       32.80      5.93 o 
   5   8   5        4.25       -0.40      2.47 o 
  -5   9   5       21.76       29.65      6.42 o 
  -4   9   5        9.62       11.39      3.71 o 
  -3   9   5       47.57       40.19      2.40 o 
  -2   9   5      111.43       97.51      3.71 o 
  -1   9   5      141.79      136.15      3.37 o 
   0   9   5       20.60       23.56      1.98 o 
   1   9   5       91.74       91.26      3.13 o 
   2   9   5       25.54       28.61      1.95 o 
   3   9   5        0.41        0.06      1.57 o 
   4   9   5        0.78        1.09      2.47 o 
   5   9   5        0.17       -1.28      2.47 o 
  -5  10   5       20.61       23.72      6.42 o 
  -4  10   5        1.27        3.13      3.21 o 
  -3  10   5        0.20        1.91      3.48 o 
  -2  10   5       10.67       10.09      2.64 o 
  -1  10   5       73.55       79.28      3.18 o 
   0  10   5      539.27      561.31      9.39 o 
   1  10   5       18.24       22.38      3.14 o 
   2  10   5       45.28       46.77      4.93 o 
   3  10   5       27.49       26.11      2.21 o 
   4  10   5        0.82        3.09      3.46 o 
   5  10   5        5.05        2.41      2.83 o 
  -4  11   5       10.74        6.37      2.60 o 
  -3  11   5        0.11       -2.09      2.09 o 
  -2  11   5       54.85       58.97      3.08 o 
  -1  11   5      144.72      149.30      4.36 o 
   0  11   5      245.48      260.89      5.92 o 
   1  11   5       27.96       28.76      2.51 o 
   2  11   5       52.40       55.71      4.92 o 
   3  11   5      249.04      259.47      6.47 o 
   4  11   5        9.60       12.66      3.29 o 
  -4  12   5       38.78       41.23      4.11 o 
  -3  12   5       32.42       36.41      4.02 o 
  -2  12   5        0.69        2.02      2.32 o 
  -1  12   5        2.61        1.10      1.99 o 
   0  12   5       72.70       74.51      3.58 o 
   1  12   5        6.52        7.48      2.20 o 
   2  12   5        7.30        9.18      2.37 o 
   3  12   5        0.15        1.38      2.24 o 
   4  12   5        7.77        4.94      3.95 o 
  -3  13   5        0.43        1.19      5.19 o 
  -2  13   5       19.40       20.96      2.78 o 
  -1  13   5       22.55       30.38      4.83 o 
   0  13   5       10.22       12.60      2.43 o 
   1  13   5        0.46       -1.95      1.95 o 
   2  13   5       61.75       70.95      4.84 o 
   3  13   5       70.97       78.25      4.35 o 
  -2  14   5        3.14        2.62      2.44 o 
  -1  14   5        1.72        3.46      2.68 o 
   0  14   5        1.08       -0.52      2.31 o 
   1  14   5       17.81       24.00      3.27 o 
   2  14   5       10.15        9.16      2.89 o 
  -1  15   5       23.68       25.45      3.49 o 
   0  15   5        0.22       -0.59      2.51 o 
   1  15   5        1.05        5.61      3.44 o 
  -6   0   6       63.20       72.15      4.15 o 
  -5   0   6        5.31        7.24      2.05 o 
  -4   0   6      215.57      192.08      4.74 o 
  -3   0   6        0.02        0.23      1.04 o 
  -2   0   6      672.16      633.24      7.69 o 
  -1   0   6      248.42      233.42      3.13 o 
   0   0   6       38.53       32.53      1.24 o 
   1   0   6     2955.55     2684.55     39.37 o 
   2   0   6      866.45      859.05     11.67 o 
   3   0   6        0.05       -0.16      1.14 o 
   4   0   6      103.93       94.12      4.01 o 
   5   0   6       52.97       52.93      3.66 o 
   6   0   6        0.67        1.05      2.60 o 
  -6   1   6       34.50       26.51      2.72 o 
  -5   1   6      484.02      480.31      7.23 o 
  -4   1   6       66.93       67.07      2.31 o 
  -3   1   6        5.06        5.89      0.66 o 
  -2   1   6       79.69       72.67      1.17 o 
  -1   1   6      262.66      247.79      2.46 o 
   0   1   6      138.41      125.37      1.75 o 
   1   1   6      684.16      699.90      8.19 o 
   2   1   6        5.62        6.86      0.86 o 
   3   1   6       25.43       27.40      1.17 o 
   4   1   6       66.43       73.56      2.65 o 
   5   1   6        3.81        2.97      1.59 o 
   6   1   6        1.31        0.56      1.79 o 
  -6   2   6      118.12      114.97      4.85 o 
  -5   2   6       60.73       56.65      3.78 o 
  -4   2   6       27.86       29.04      1.72 o 
  -3   2   6       80.32       73.55      2.00 o 
  -2   2   6      247.65      245.32      2.63 o 
  -1   2   6      173.05      190.85      2.02 o 
   0   2   6      771.30      737.04      6.96 o 
   1   2   6     2439.34     2602.48     21.94 o 
   2   2   6     1854.64     1974.22     18.10 o 
   3   2   6       42.60       42.49      1.70 o 
   4   2   6      237.06      250.34      5.04 o 
   5   2   6      104.66      102.80      3.36 o 
   6   2   6        4.62        2.58      1.82 o 
  -6   3   6       19.03       14.49      3.30 o 
  -5   3   6       66.83       64.84      3.45 o 
  -4   3   6        5.95        3.80      1.08 o 
  -3   3   6       12.21       15.82      1.67 o 
  -2   3   6      268.40      268.17      5.34 o 
  -1   3   6      310.81      344.71      3.78 o 
   0   3   6     1028.43     1043.84      9.15 o 
   1   3   6       46.43       53.29      1.25 o 
   2   3   6       22.29       37.58      1.06 o 
   3   3   6        0.01        1.86      1.05 o 
   4   3   6      210.12      210.80      4.44 o 
   5   3   6       52.41       44.53      2.40 o 
   6   3   6        2.03        1.00      1.79 o 
  -6   4   6        0.22        1.00      2.22 o 
  -5   4   6        0.17        1.79      1.51 o 
  -4   4   6       26.84       20.78      1.18 o 
  -3   4   6       92.93      104.25      2.86 o 
  -2   4   6       42.09       56.36      1.74 o 
  -1   4   6      801.33      892.16      8.53 o 
   0   4   6      121.39      118.64      1.83 o 
   1   4   6     1087.69     1243.09     11.68 o 
   2   4   6     6474.30     6994.47     58.41 o 
   3   4   6      148.51      169.50      3.32 o 
   4   4   6      372.08      370.02      6.54 o 
   5   4   6       42.33       36.44      2.60 o 
   6   4   6        1.75        1.99      3.26 o 
  -6   5   6       34.19       36.97      3.59 o 
  -5   5   6       46.88       45.90      2.13 o 
  -4   5   6        3.58        1.40      2.08 o 
  -3   5   6       72.18       80.55      2.64 o 
  -2   5   6      135.85      141.09      2.06 o 
  -1   5   6      380.91      389.19      4.28 o 
   0   5   6      117.29      142.12      2.12 o 
   1   5   6      446.50      495.85      5.30 o 
   2   5   6       21.27       18.12      1.10 o 
   3   5   6        0.73        0.16      1.89 o 
   4   5   6       40.28       37.98      1.92 o 
   5   5   6        0.07        0.12      1.78 o 
   6   5   6       10.35        8.61      3.10 o 
  -6   6   6       61.60       69.39      5.76 o 
  -5   6   6       32.35       25.58      9.39 o 
  -4   6   6       18.03       16.45      3.53 o 
  -3   6   6       54.45       54.52      2.72 o 
  -2   6   6       58.27       47.12      1.07 o 
  -1   6   6        0.08        0.19      0.63 o 
   0   6   6      215.46      236.67      3.36 o 
   1   6   6       14.63       13.46      1.06 o 
   2   6   6      161.48      190.78      3.36 o 
   3   6   6      185.18      196.28      3.86 o 
   4   6   6        0.08        0.28      1.31 o 
   5   6   6       11.05       11.89      2.51 o 
   6   6   6        8.72        5.06      2.95 o 
  -5   7   6       23.37       26.18      4.36 o 
  -4   7   6        2.73        1.77      2.37 o 
  -3   7   6        0.31       -0.83      0.90 o 
  -2   7   6      212.51      202.09      2.82 o 
  -1   7   6      152.82      163.40      2.50 o 
   0   7   6      174.63      189.98      3.29 o 
   1   7   6      550.41      543.59      7.02 o 
   2   7   6      410.31      392.50      6.08 o 
   3   7   6       11.43       13.40      3.15 o 
   4   7   6       36.88       34.74      2.20 o 
   5   7   6        3.35        3.36      2.47 o 
  -5   8   6       26.93       27.67      6.42 o 
  -4   8   6       15.58       14.33      3.49 o 
  -3   8   6        0.79       -1.15      1.15 o 
  -2   8   6      135.09      122.22      2.90 o 
  -1   8   6       40.30       32.55      1.74 o 
   0   8   6      117.74      122.89      3.04 o 
   1   8   6      622.79      653.88      9.14 o 
   2   8   6       54.44       58.64      4.22 o 
   3   8   6       11.61       13.17      1.78 o 
   4   8   6        5.37        7.64      1.56 o 
   5   8   6        7.80        3.84      2.83 o 
  -5   9   6        1.66        0.00      4.45 o 
  -4   9   6        4.57        5.79      1.84 o 
  -3   9   6       32.00       28.24      2.24 o 
  -2   9   6       73.54       63.93      2.55 o 
  -1   9   6      229.83      209.92      4.24 o 
   0   9   6        0.04       -0.46      1.53 o 
   1   9   6      123.47      111.98      3.50 o 
   2   9   6       66.85       63.14      2.54 o 
   3   9   6       23.26       29.88      2.18 o 
   4   9   6        0.69        1.58      2.47 o 
   5   9   6        1.06       -2.12      4.20 o 
  -5  10   6       25.09       30.64      6.92 o 
  -4  10   6        4.25        3.62      2.47 o 
  -3  10   6        0.05        2.18      2.09 o 
  -2  10   6       94.08       84.82      3.42 o 
  -1  10   6      151.65      138.16      4.05 o 
   0  10   6      237.41      230.40      5.19 o 
   1  10   6      275.55      269.86      5.86 o 
   2  10   6       29.88       25.26      2.60 o 
   3  10   6        2.73        4.68      1.83 o 
   4  10   6        2.96        0.49      2.47 o 
   5  10   6        1.21        2.06      2.92 o 
  -4  11   6       94.94       97.49     10.13 o 
  -3  11   6      170.41      175.68      5.63 o 
  -2  11   6        7.96        4.19      3.09 o 
  -1  11   6      273.78      250.64      6.92 o 
   0  11   6      182.33      179.83      6.28 o 
   1  11   6       36.80       33.87      2.63 o 
   2  11   6        1.64        3.40      2.14 o 
   3  11   6        4.39        9.15      4.02 o 
   4  11   6        4.24       -1.98      2.47 o 
  -4  12   6       79.45       82.10      7.91 o 
  -3  12   6       17.59       12.12      7.17 o 
  -2  12   6        1.54       -1.14      2.09 o 
  -1  12   6       98.24       90.87      5.11 o 
   0  12   6      165.92      163.57      6.06 o 
   1  12   6       16.93       17.95      2.38 o 
   2  12   6        1.66        1.82      2.25 o 
   3  12   6        0.03       -1.17      2.14 o 
   4  12   6        5.16       10.38      3.95 o 
  -3  13   6      112.11      109.00      6.03 o 
  -2  13   6       10.59       14.28      2.74 o 
  -1  13   6        1.72        0.04      2.37 o 
   0  13   6       76.26       82.21      4.28 o 
   1  13   6       70.71       62.01      3.45 o 
   2  13   6        6.90        5.37      2.54 o 
   3  13   6        3.42        3.63      2.56 o 
  -2  14   6        0.02        1.80      2.49 o 
  -1  14   6        6.17        9.58      2.82 o 
   0  14   6        2.94        1.42      2.34 o 
   1  14   6       41.38       40.31      5.77 o 
   2  14   6       63.43       70.70      4.33 o 
  -1  15   6        6.31       10.83      3.80 o 
   0  15   6        3.96        2.16      2.63 o 
  -6   1   7        1.71       -1.96      1.96 o 
  -5   1   7       68.34       68.25      2.58 o 
  -4   1   7       28.69       26.39      1.65 o 
  -3   1   7      145.12      149.13      2.05 o 
  -2   1   7      310.55      310.67      3.53 o 
  -1   1   7       75.82       81.06      1.22 o 
   0   1   7     1694.68     1726.02     16.65 o 
   1   1   7       80.78       88.40      1.57 o 
   2   1   7      439.39      454.99      5.15 o 
   3   1   7      110.88      105.51      3.28 o 
   4   1   7       47.58       53.58      2.34 o 
   5   1   7       23.08       22.14      2.05 o 
   6   1   7        3.06        2.07      1.83 o 
  -6   2   7        7.04        1.24      2.25 o 
  -5   2   7        0.04       -0.59      1.71 o 
  -4   2   7        7.18       11.03      0.97 o 
  -3   2   7       28.59       21.39      0.81 o 
  -2   2   7      316.04      369.95      4.45 o 
  -1   2   7      115.20      139.72      1.63 o 
   0   2   7      493.13      531.96      4.92 o 
   1   2   7     1591.99     1682.37     14.43 o 
   2   2   7       39.82       39.79      1.23 o 
   3   2   7       56.01       58.32      2.12 o 
   4   2   7       18.36       19.94      1.79 o 
   5   2   7      215.07      217.88      6.06 o 
   6   2   7        1.14        1.40      1.85 o 
  -6   3   7        5.18        1.03      2.05 o 
  -5   3   7      224.92      204.12      7.50 o 
  -4   3   7      241.46      219.41      3.64 o 
  -3   3   7      324.60      323.47      4.01 o 
  -2   3   7      306.18      293.19      3.50 o 
  -1   3   7       23.28       36.80      0.89 o 
   0   3   7      503.88      488.87      4.93 o 
   1   3   7     1008.96     1101.00     10.37 o 
   2   3   7      996.47     1065.31     10.24 o 
   3   3   7      396.82      400.17      5.90 o 
   4   3   7        9.37       15.44      2.14 o 
   5   3   7       10.17       10.74      1.85 o 
   6   3   7        6.05        3.16      1.86 o 
  -6   4   7       25.32       23.48      2.78 o 
  -5   4   7        0.00        0.06      1.69 o 
  -4   4   7      167.07      137.91      2.67 o 
  -3   4   7      404.55      351.74      7.60 o 
  -2   4   7       70.68       80.83      2.12 o 
  -1   4   7     1604.24     1810.11     15.57 o 
   0   4   7      702.47      834.70      8.10 o 
   1   4   7      824.48      950.48      9.19 o 
   2   4   7      405.43      390.24      4.31 o 
   3   4   7      363.74      342.52      5.43 o 
   4   4   7      275.59      276.88      5.41 o 
   5   4   7       28.39       25.46      2.02 o 
   6   4   7       24.93       26.43      3.18 o 
  -6   5   7       34.61       29.98      2.69 o 
  -5   5   7       38.22       34.38      1.78 o 
  -4   5   7       97.08       84.85      3.99 o 
  -3   5   7      262.66      282.33      5.02 o 
  -2   5   7       36.01       37.71      1.25 o 
  -1   5   7      264.16      260.44      3.14 o 
   0   5   7      388.85      457.79      5.31 o 
   1   5   7      118.90      149.07      2.47 o 
   2   5   7       26.15       30.96      1.27 o 
   3   5   7        0.61       -0.43      1.17 o 
   4   5   7        1.59        2.12      2.21 o 
   5   5   7        6.96        9.23      1.72 o 
   6   5   7        0.12        1.69      2.35 o 
  -6   6   7        0.10        1.19      5.19 o 
  -5   6   7        0.76       -1.37      2.95 o 
  -4   6   7        1.89        1.77      2.17 o 
  -3   6   7      218.95      216.05      4.33 o 
  -2   6   7      150.49      145.32      1.91 o 
  -1   6   7      557.69      590.84      5.82 o 
   0   6   7       95.18      112.16      2.15 o 
   1   6   7      509.01      483.54      5.79 o 
   2   6   7       93.35       87.02      2.30 o 
   3   6   7       41.78       51.88      2.21 o 
   4   6   7       22.64       23.02      2.50 o 
   5   6   7       13.85       17.40      3.09 o 
   6   6   7        3.56        2.35      3.46 o 
  -5   7   7        0.75       -0.88      3.09 o 
  -4   7   7        9.14        4.91      2.54 o 
  -3   7   7        4.89        5.50      1.11 o 
  -2   7   7        9.46        9.36      1.00 o 
  -1   7   7      117.25      126.59      2.95 o 
   0   7   7      528.37      527.68      6.86 o 
   1   7   7       69.05       58.14      2.16 o 
   2   7   7        6.23        4.58      1.34 o 
   3   7   7      112.63      109.81      3.71 o 
   4   7   7        6.67        5.98      1.85 o 
   5   7   7       19.34       23.08      3.20 o 
  -5   8   7        0.00        5.93      4.94 o 
  -4   8   7       14.30       14.08      3.49 o 
  -3   8   7        8.04       12.54      1.44 o 
  -2   8   7       59.35       50.68      1.76 o 
  -1   8   7        2.74       -0.97      1.06 o 
   0   8   7        5.57        7.14      1.36 o 
   1   8   7      219.42      241.16      4.59 o 
   2   8   7      185.14      185.71      4.71 o 
   3   8   7      105.55       98.65      3.25 o 
   4   8   7      155.97      153.57      7.60 o 
   5   8   7       12.86       21.22      3.71 o 
  -5   9   7       10.90       12.85      5.93 o 
  -4   9   7       12.75       13.16      2.25 o 
  -3   9   7       12.08       11.98      1.96 o 
  -2   9   7       45.99       44.28      2.23 o 
  -1   9   7        9.96        8.62      1.45 o 
   0   9   7       12.68       13.04      1.85 o 
   1   9   7      186.78      178.08      5.54 o 
   2   9   7       19.64       18.51      1.80 o 
   3   9   7       80.84       91.73      3.29 o 
   4   9   7       32.24       43.74      2.62 o 
   5   9   7        5.57        1.85      4.45 o 
  -5  10   7       15.83       14.83      6.42 o 
  -4  10   7       16.84       15.40      2.97 o 
  -3  10   7       12.43        8.10      2.72 o 
  -2  10   7       47.88       43.72      3.14 o 
  -1  10   7      115.97      114.87      3.63 o 
   0  10   7        0.24       -0.49      1.66 o 
   1  10   7       99.45       89.21      4.28 o 
   2  10   7       23.89       27.04      2.72 o 
   3  10   7        0.07        1.43      1.82 o 
   4  10   7        4.69        3.69      2.83 o 
  -4  11   7      156.09      153.82      5.91 o 
  -3  11   7       52.28       56.44      3.65 o 
  -2  11   7        9.71        5.29      2.06 o 
  -1  11   7       60.65       60.95      3.35 o 
   0  11   7      192.32      183.31      8.27 o 
   1  11   7       22.21       22.91      2.38 o 
   2  11   7       47.91       48.16      4.95 o 
   3  11   7      147.90      143.13      6.13 o 
   4  11   7        7.79        9.19      3.29 o 
  -4  12   7       52.44       57.71      5.68 o 
  -3  12   7      143.37      133.25      6.12 o 
  -2  12   7        0.11       -2.09      2.09 o 
  -1  12   7        3.81        6.67      2.37 o 
   0  12   7       26.31       27.77      4.07 o 
   1  12   7       28.98       28.09      2.70 o 
   2  12   7        0.62        2.18      2.25 o 
   3  12   7       31.48       32.94      3.02 o 
  -3  13   7       45.23       46.61      4.48 o 
  -2  13   7        4.69        7.13      2.44 o 
  -1  13   7       42.95       42.23      3.42 o 
   0  13   7       34.94       35.01      2.99 o 
   1  13   7        8.42        3.78      2.30 o 
   2  13   7        9.32        9.34      2.72 o 
   3  13   7        0.57        0.20      2.44 o 
  -2  14   7        0.00       -1.89      2.35 o 
  -1  14   7       33.02       27.26      3.36 o 
   0  14   7        1.58       -1.34      2.71 o 
   1  14   7      125.55      115.82      5.29 o 
   2  14   7        3.41        3.99      2.89 o 
   0  15   7        7.36        7.98      3.23 o 
  -6   0   8       19.44       17.27      5.19 o 
  -5   0   8      646.92      610.33     11.44 o 
  -4   0   8      660.19      617.83     11.11 o 
  -3   0   8      279.27      269.50      4.73 o 
  -2   0   8     3647.50     3749.55     49.40 o 
  -1   0   8       81.87      104.13      1.89 o 
   0   0   8       33.12       37.67      1.60 o 
   1   0   8     4054.88     3862.20     48.85 o 
   2   0   8      149.76      137.38      4.54 o 
   3   0   8        2.74        1.75      1.31 o 
   4   0   8       20.27       18.21      2.60 o 
   5   0   8        9.96        7.41      2.47 o 
   6   0   8       21.30       20.66      3.31 o 
  -6   1   8        2.37       -0.99      2.03 o 
  -5   1   8       32.32       27.22      1.78 o 
  -4   1   8       41.95       38.29      1.69 o 
  -3   1   8      161.51      155.41      2.30 o 
  -2   1   8       35.06       34.44      0.96 o 
  -1   1   8     4860.13     4797.86     40.04 o 
   0   1   8     2631.06     2598.75     23.34 o 
   1   1   8       15.22       16.76      0.87 o 
   2   1   8       61.85       68.50      1.91 o 
   3   1   8       10.77       12.25      0.98 o 
   4   1   8        3.08        4.57      1.45 o 
   5   1   8      140.23      140.72      3.94 o 
   6   1   8       63.84       60.09      3.15 o 
  -6   2   8        0.35       -2.14      2.14 o 
  -5   2   8       18.26       18.78      1.94 o 
  -4   2   8        0.03       -0.17      0.86 o 
  -3   2   8        0.32        0.93      0.56 o 
  -2   2   8       51.33       61.91      1.34 o 
  -1   2   8      502.99      465.38      4.68 o 
   0   2   8      115.51      103.82      1.48 o 
   1   2   8       62.47       57.40      1.24 o 
   2   2   8      914.13      944.09     10.62 o 
   3   2   8       12.58       16.00      1.34 o 
   4   2   8       40.58       43.79      2.20 o 
   5   2   8       65.94       68.28      3.01 o 
   6   2   8        7.03        4.52      1.99 o 
  -6   3   8       45.75       55.02      3.38 o 
  -5   3   8        0.01       -3.01      3.01 o 
  -4   3   8      531.88      485.80      6.59 o 
  -3   3   8      179.05      153.48      2.43 o 
  -2   3   8       48.85       54.87      1.18 o 
  -1   3   8      765.36      832.23      7.10 o 
   0   3   8      783.59      852.88      7.68 o 
   1   3   8      257.82      255.65      2.90 o 
   2   3   8        0.39        1.17      0.90 o 
   3   3   8       11.69       14.58      1.34 o 
   4   3   8       35.01       33.28      2.05 o 
   5   3   8        1.25       -0.53      1.53 o 
   6   3   8        0.23       -0.36      1.82 o 
  -6   4   8       43.41       43.02      3.97 o 
  -5   4   8      100.72       97.64      4.41 o 
  -4   4   8       44.00       40.11      1.66 o 
  -3   4   8        2.76        0.94      1.30 o 
  -2   4   8     1266.12     1345.91     13.44 o 
  -1   4   8      403.68      432.32      4.53 o 
   0   4   8        6.84       11.99      0.82 o 
   1   4   8      607.14      669.32      7.31 o 
   2   4   8      497.55      519.95      5.64 o 
   3   4   8      638.10      660.51     10.65 o 
   4   4   8       50.74       53.33      2.43 o 
   5   4   8        4.78        6.06      1.74 o 
   6   4   8       42.70       42.80      6.57 o 
  -6   5   8       61.98       73.93      4.96 o 
  -5   5   8       37.04       35.97      3.51 o 
  -4   5   8      247.33      221.52      5.30 o 
  -3   5   8       38.13       35.12      2.07 o 
  -2   5   8        2.21        0.72      0.52 o 
  -1   5   8     1821.44     1953.59     16.90 o 
   0   5   8      682.64      808.73      8.64 o 
   1   5   8       61.10       59.44      1.98 o 
   2   5   8      513.83      522.04      6.74 o 
   3   5   8      402.08      403.91      6.69 o 
   4   5   8        0.01       -0.65      1.33 o 
   5   5   8        3.33        3.31      1.60 o 
   6   5   8        0.23       -1.24      2.43 o 
  -6   6   8       19.29       18.55      4.15 o 
  -5   6   8        7.79        7.04      3.17 o 
  -4   6   8       76.82       71.88      3.99 o 
  -3   6   8       23.11       21.13      1.79 o 
  -2   6   8       18.17       24.00      0.79 o 
  -1   6   8       65.82       89.07      1.88 o 
   0   6   8      700.19      805.31      8.75 o 
   1   6   8       48.90       56.68      1.89 o 
   2   6   8     2247.65     2341.29     25.21 o 
   3   6   8     1719.77     1718.61     26.50 o 
   4   6   8      117.03      111.95      4.07 o 
   5   6   8       71.08       68.12      3.12 o 
   6   6   8       52.09       49.17      4.27 o 
  -5   7   8        0.00       -2.20      3.09 o 
  -4   7   8        8.93        7.31      2.77 o 
  -3   7   8       21.02       17.62      1.17 o 
  -2   7   8       10.86       14.04      1.08 o 
  -1   7   8       33.09       32.51      1.56 o 
   0   7   8       60.27       68.62      2.08 o 
   1   7   8      141.65      138.94      3.25 o 
   2   7   8      101.20       88.78      4.46 o 
   3   7   8       87.05       86.82      3.03 o 
   4   7   8       45.83       45.97      2.68 o 
   5   7   8        8.60        7.23      2.73 o 
  -5   8   8        7.90        8.90      5.44 o 
  -4   8   8        0.15       -1.98      2.95 o 
  -3   8   8       24.36       24.40      1.60 o 
  -2   8   8       17.32       23.15      1.34 o 
  -1   8   8       59.58       54.47      2.15 o 
   0   8   8       11.19       15.83      2.18 o 
   1   8   8       69.52       56.94      2.24 o 
   2   8   8       50.76       52.68      2.69 o 
   3   8   8       41.43       44.72      3.99 o 
   4   8   8       90.24       85.39      4.40 o 
   5   8   8        1.01        0.68      2.73 o 
  -5   9   8        0.73        4.45      5.44 o 
  -4   9   8        1.00       -0.12      2.95 o 
  -3   9   8       73.69       69.18      2.93 o 
  -2   9   8      101.60       92.60      3.00 o 
  -1   9   8       28.91       35.54      2.00 o 
   0   9   8        4.55        2.61      1.66 o 
   1   9   8      278.10      294.73      5.86 o 
   2   9   8       32.61       38.27      2.25 o 
   3   9   8       26.10       32.06      2.29 o 
   4   9   8      178.53      179.47      5.04 o 
   5   9   8       22.57       19.01      3.29 o 
  -4  10   8        3.89        4.09      3.95 o 
  -3  10   8        1.70        2.12      2.16 o 
  -2  10   8       18.41       14.85      1.89 o 
  -1  10   8       95.02       88.88      3.30 o 
   0  10   8       27.14       21.52      2.92 o 
   1  10   8        3.18        0.96      1.78 o 
   2  10   8        0.33        2.19      1.96 o 
   3  10   8        0.89        3.39      1.83 o 
   4  10   8        8.30       18.29      3.20 o 
  -4  11   8       15.68       11.18      5.19 o 
  -3  11   8       92.46       88.93      4.78 o 
  -2  11   8       90.16       85.80      7.15 o 
  -1  11   8        2.05        0.80      1.91 o 
   0  11   8      235.00      211.96      6.28 o 
   1  11   8        1.54       -0.22      1.88 o 
   2  11   8        3.45        2.13      2.17 o 
   3  11   8       24.16       35.69      2.98 o 
   4  11   8       22.48       32.53      9.64 o 
  -4  12   8       21.76       23.19      3.43 o 
  -3  12   8       13.71       11.78      3.29 o 
  -2  12   8       10.66       10.94      2.39 o 
  -1  12   8       25.32       21.04      2.82 o 
   0  12   8        3.40        3.09      2.22 o 
   1  12   8       57.43       55.58      4.21 o 
   2  12   8       35.06       32.64      5.13 o 
   3  12   8       41.19       53.37      5.71 o 
  -3  13   8       28.43       40.15      4.48 o 
  -2  13   8        4.04        3.40      2.39 o 
  -1  13   8        1.28        3.08      2.53 o 
   0  13   8      136.42      133.26      4.68 o 
   1  13   8       58.10       63.48      3.68 o 
   2  13   8        5.13        3.68      2.98 o 
   3  13   8        0.07       -1.77      3.08 o 
  -2  14   8       11.96       12.41      2.74 o 
  -1  14   8        0.70        3.51      2.65 o 
   0  14   8        3.03        3.14      2.42 o 
   1  14   8        2.20        5.81      2.91 o 
   2  14   8        0.33        0.13      2.64 o 
   0  15   8       24.02       21.74      6.92 o 
  -6   1   9        0.19        3.23      2.17 o 
  -5   1   9        7.20        6.76      1.43 o 
  -4   1   9       69.65       68.61      2.05 o 
  -3   1   9        0.62        0.36      0.79 o 
  -2   1   9        5.35        7.49      0.67 o 
  -1   1   9      488.06      485.44      4.61 o 
   0   1   9        3.66        2.90      0.55 o 
   1   1   9      242.45      263.04      3.31 o 
   2   1   9      371.19      410.38      6.12 o 
   3   1   9        3.42        3.99      1.11 o 
   4   1   9       63.33       70.51      2.63 o 
   5   1   9       90.42       92.77      3.38 o 
   6   1   9        7.93        8.55      2.17 o 
  -6   2   9       32.02       29.88      3.43 o 
  -5   2   9       25.37       23.67      2.14 o 
  -4   2   9       29.31       31.20      1.38 o 
  -3   2   9      291.59      261.02      3.14 o 
  -2   2   9      564.17      607.14      6.44 o 
  -1   2   9      127.40      133.34      1.85 o 
   0   2   9       36.67       36.26      0.99 o 
   1   2   9      457.99      492.30      4.79 o 
   2   2   9      420.86      458.56      5.78 o 
   3   2   9       58.44       57.56      2.01 o 
   4   2   9      108.08      113.34      3.90 o 
   5   2   9      123.75      124.88      5.81 o 
   6   2   9        4.43        5.57      2.08 o 
  -6   3   9       32.31       32.48      3.03 o 
  -5   3   9       79.35       81.08      2.96 o 
  -4   3   9       65.25       55.40      2.73 o 
  -3   3   9        0.02       -0.80      0.80 o 
  -2   3   9      672.47      704.89      7.92 o 
  -1   3   9      856.81      927.09      7.89 o 
   0   3   9      442.99      439.56      4.35 o 
   1   3   9      123.51      156.14      2.10 o 
   2   3   9      794.24      868.78      9.25 o 
   3   3   9       80.48       80.86      2.34 o 
   4   3   9       63.36       68.93      2.77 o 
   5   3   9       50.42       48.02      2.59 o 
   6   3   9        2.22        3.02      1.88 o 
  -6   4   9        6.93        4.11      2.88 o 
  -5   4   9      327.57      311.28      6.42 o 
  -4   4   9      108.87       88.55      2.19 o 
  -3   4   9      158.78      162.90      2.92 o 
  -2   4   9        0.04        0.15      0.61 o 
  -1   4   9       16.14       29.16      0.93 o 
   0   4   9     1167.34     1309.32     12.31 o 
   1   4   9      106.19      110.82      1.95 o 
   2   4   9      445.52      463.12      5.54 o 
   3   4   9      485.43      485.92      7.13 o 
   4   4   9        2.97        6.19      2.21 o 
   5   4   9       23.80       21.97      2.12 o 
   6   4   9        6.13        5.99      1.95 o 
  -6   5   9       36.83       38.35      2.82 o 
  -5   5   9       11.54       12.59      2.36 o 
  -4   5   9        0.77        0.96      1.78 o 
  -3   5   9       30.31       32.89      2.07 o 
  -2   5   9      291.13      293.30      4.69 o 
  -1   5   9      168.37      180.51      2.36 o 
   0   5   9      202.63      217.75      3.49 o 
   1   5   9       19.05       20.79      1.27 o 
   2   5   9      545.41      543.49      6.98 o 
   3   5   9      466.45      461.02      8.54 o 
   4   5   9        7.67        8.22      1.93 o 
   5   5   9        0.18       -1.62      1.62 o 
   6   5   9        0.28        2.30      2.97 o 
  -6   6   9        4.40        8.34      6.18 o 
  -5   6   9        3.99       10.34      5.00 o 
  -4   6   9        0.03        0.85      2.25 o 
  -3   6   9      133.20      112.49      2.12 o 
  -2   6   9       24.72       21.58      0.93 o 
  -1   6   9        8.77        7.48      0.93 o 
   0   6   9      911.06      967.12     10.32 o 
   1   6   9      129.12      144.10      2.55 o 
   2   6   9        3.30        7.71      1.43 o 
   3   6   9     1385.38     1362.08     17.16 o 
   4   6   9      156.97      148.12      4.45 o 
   5   6   9       35.12       34.14      2.51 o 
   6   6   9        5.97       -3.95      3.95 o 
  -5   7   9        5.04        2.31      2.82 o 
  -4   7   9        8.08       11.09      2.65 o 
  -3   7   9        9.23        5.93      1.14 o 
  -2   7   9        0.49        0.45      0.85 o 
  -1   7   9      145.40      150.26      2.95 o 
   0   7   9       37.34       28.86      1.50 o 
   1   7   9       30.53       30.45      1.70 o 
   2   7   9      166.82      152.05      3.79 o 
   3   7   9      133.64      129.26      3.73 o 
   4   7   9       73.06       73.84      4.26 o 
   5   7   9       18.15       24.74      6.42 o 
  -5   8   9        0.90        1.98      4.45 o 
  -4   8   9        0.45        1.98      3.14 o 
  -3   8   9       22.16       22.29      1.67 o 
  -2   8   9        5.55        4.71      1.31 o 
  -1   8   9       83.85       88.29      2.63 o 
   0   8   9       36.93       39.13      2.38 o 
   1   8   9      306.60      289.86      5.11 o 
   2   8   9      199.46      175.63      3.92 o 
   3   8   9      133.59      129.02      4.42 o 
   4   8   9       25.48       32.29      4.23 o 
   5   8   9        6.17        5.35      2.83 o 
  -5   9   9        0.38        2.47      4.94 o 
  -4   9   9       20.44       20.45      3.84 o 
  -3   9   9        1.95        0.58      2.21 o 
  -2   9   9       42.01       39.54      2.86 o 
  -1   9   9       20.53       24.51      1.92 o 
   0   9   9       39.30       38.22      2.64 o 
   1   9   9        4.25        3.16      1.84 o 
   2   9   9        0.22       -1.07      1.51 o 
   3   9   9       20.45       25.85      2.26 o 
   4   9   9       13.28       16.84      2.44 o 
   5   9   9        5.65       11.17      4.20 o 
  -4  10   9       18.07       17.89      2.65 o 
  -3  10   9      239.50      213.20     15.54 o 
  -2  10   9      118.04      111.01      3.51 o 
  -1  10   9       30.02       29.51      2.38 o 
   0  10   9        0.11       -0.26      1.66 o 
   1  10   9       39.73       33.57      2.59 o 
   2  10   9        8.06        9.33      2.19 o 
   3  10   9        4.06        8.62      2.05 o 
   4  10   9       40.86       43.34      3.12 o 
  -4  11   9        2.09        1.24      2.54 o 
  -3  11   9        9.29        2.13      2.44 o 
  -2  11   9       18.70       21.05      2.87 o 
  -1  11   9        8.01        7.84      2.17 o 
   0  11   9       62.44       58.47      3.14 o 
   1  11   9       10.59        6.42      2.01 o 
   2  11   9        5.64        8.18      2.50 o 
   3  11   9        0.62        2.08      2.23 o 
   4  11   9        7.72        7.41      3.95 o 
  -3  12   9       20.84       13.63      3.37 o 
  -2  12   9       21.17       18.95      2.75 o 
  -1  12   9       13.28       14.99      2.72 o 
   0  12   9       27.07       33.18      2.87 o 
   1  12   9        4.28        7.43      2.26 o 
   2  12   9        2.34        1.53      2.30 o 
   3  12   9       23.86       32.14      4.77 o 
  -3  13   9       52.79       64.51     14.08 o 
  -2  13   9      118.25      135.32      4.90 o 
  -1  13   9        4.39        3.48      2.37 o 
   0  13   9      107.23      101.20      4.19 o 
   1  13   9      129.10      138.11      4.90 o 
   2  13   9       16.28       18.35      2.94 o 
   3  13   9        0.21       -2.17      2.17 o 
  -2  14   9        0.73        4.46      2.60 o 
  -1  14   9        3.36       -0.13      2.54 o 
   0  14   9        1.44        2.17      2.36 o 
   1  14   9       29.40       28.73      3.51 o 
   2  14   9        3.44        4.22      2.78 o 
  -6   0  10       38.30       37.09      5.93 o 
  -5   0  10        1.18       -1.28      2.61 o 
  -4   0  10        1.41        0.72      1.71 o 
  -3   0  10        0.11        0.80      1.13 o 
  -2   0  10       24.70       28.19      1.18 o 
  -1   0  10       32.23       29.47      1.29 o 
   0   0  10      192.58      185.96      3.33 o 
   1   0  10       80.70       80.10      2.22 o 
   2   0  10      803.87      859.65     13.88 o 
   3   0  10      702.10      730.40     17.00 o 
   4   0  10        2.78        4.31      1.90 o 
   5   0  10      250.10      247.74      8.15 o 
   6   0  10      367.69      372.52     20.51 o 
  -6   1  10        0.07       -2.90      2.90 o 
  -5   1  10       53.20       48.71      2.11 o 
  -4   1  10      657.79      636.36      8.04 o 
  -3   1  10      100.65       87.45      1.86 o 
  -2   1  10     1556.99     1617.95     14.87 o 
  -1   1  10     2954.23     3070.97     25.95 o 
   0   1  10       62.91       44.49      1.19 o 
   1   1  10      487.95      544.19      5.95 o 
   2   1  10      194.25      202.12      2.93 o 
   3   1  10      123.68      123.71      2.91 o 
   4   1  10       64.32       66.95      2.70 o 
   5   1  10        8.69        8.39      1.88 o 
   6   1  10       20.80       24.08      3.57 o 
  -6   2  10        2.94        0.99      2.14 o 
  -5   2  10       58.12       60.75      2.72 o 
  -4   2  10       41.92       46.18      2.29 o 
  -3   2  10      373.77      348.13      3.94 o 
  -2   2  10     1103.05     1079.38     10.87 o 
  -1   2  10        2.79       -0.29      0.57 o 
   0   2  10      229.14      237.48      3.64 o 
   1   2  10      270.07      301.78      4.07 o 
   2   2  10       26.82       41.29      1.50 o 
   3   2  10        3.26        4.17      1.22 o 
   4   2  10      160.25      162.96      4.05 o 
   5   2  10      200.93      191.97      5.85 o 
   6   2  10       49.72       43.11      2.87 o 
  -6   3  10        6.05        0.77      2.25 o 
  -5   3  10      219.39      209.29      4.62 o 
  -4   3  10      103.58      102.26      4.24 o 
  -3   3  10       68.06       69.57      2.10 o 
  -2   3  10      264.38      270.73      3.39 o 
  -1   3  10      227.38      261.85      2.89 o 
   0   3  10       85.41       69.13      1.34 o 
   1   3  10     2103.28     2353.27     21.44 o 
   2   3  10       39.00       43.66      1.45 o 
   3   3  10      106.96      111.19      2.83 o 
   4   3  10       10.14       11.55      1.75 o 
   5   3  10        2.62       -0.83      1.66 o 
   6   3  10        0.25       -1.02      1.88 o 
  -6   4  10        0.30        0.71      2.14 o 
  -5   4  10       44.91       40.76      5.31 o 
  -4   4  10        1.55        4.42      1.13 o 
  -3   4  10       71.36       77.82      2.12 o 
  -2   4  10      364.86      380.34      4.16 o 
  -1   4  10       29.33       34.60      0.96 o 
   0   4  10      236.36      251.93      3.36 o 
   1   4  10      278.18      321.16      3.84 o 
   2   4  10      262.75      249.97      3.56 o 
   3   4  10       96.42       95.20      2.67 o 
   4   4  10       74.17       74.22      4.49 o 
   5   4  10       12.39       12.32      2.05 o 
   6   4  10        9.74       14.50      2.47 o 
  -6   5  10       49.56       49.34      3.15 o 
  -5   5  10      160.51      163.61      6.19 o 
  -4   5  10       13.28       10.21      2.28 o 
  -3   5  10      371.12      337.13      4.87 o 
  -2   5  10       22.52       20.20      1.01 o 
  -1   5  10       11.74       11.55      0.80 o 
   0   5  10        4.75        4.12      1.03 o 
   1   5  10      472.60      503.50      6.00 o 
   2   5  10       12.99       12.27      1.34 o 
   3   5  10       21.99       29.73      2.11 o 
   4   5  10       20.49       21.48      1.99 o 
   5   5  10        2.11        1.40      1.79 o 
   6   5  10       15.59       25.55      6.42 o 
  -6   6  10       36.43       53.37      7.91 o 
  -5   6  10        1.99        0.00      3.03 o 
  -4   6  10       66.34       69.55      3.33 o 
  -3   6  10       76.47       62.64      1.79 o 
  -2   6  10        1.68       -0.75      0.75 o 
  -1   6  10        8.51        6.44      0.98 o 
   0   6  10       70.15       76.34      2.15 o 
   1   6  10       17.36       21.12      1.33 o 
   2   6  10       56.37       56.23      2.75 o 
   3   6  10       69.67       90.46      6.07 o 
   4   6  10        4.50        6.84      1.79 o 
   5   6  10       13.50       16.53      2.17 o 
  -5   7  10        8.17       11.49      3.03 o 
  -4   7  10        0.57       -0.14      3.41 o 
  -3   7  10       95.39       78.01      2.08 o 
  -2   7  10       17.86       13.41      1.08 o 
  -1   7  10       19.26       20.75      1.48 o 
   0   7  10      142.47      155.37      3.40 o 
   1   7  10       13.48       14.65      1.49 o 
   2   7  10      192.52      191.05      4.04 o 
   3   7  10        1.96        2.23      1.93 o 
   4   7  10      175.91      184.68      5.09 o 
   5   7  10       65.42       65.63      4.87 o 
  -5   8  10        8.30        9.14      5.68 o 
  -4   8  10        5.61        2.22      3.14 o 
  -3   8  10       53.35       48.91      1.99 o 
  -2   8  10      122.26      119.03      2.97 o 
  -1   8  10        1.04       -1.23      1.23 o 
   0   8  10       24.55       22.99      2.20 o 
   1   8  10       24.03       21.99      1.75 o 
   2   8  10      324.58      308.10      5.52 o 
   3   8  10      104.91      104.40      3.44 o 
   4   8  10      137.50      136.51      4.50 o 
   5   8  10        8.83       12.09      3.21 o 
  -5   9  10        5.00       -4.45      4.45 o 
  -4   9  10        3.23        9.39      3.49 o 
  -3   9  10       90.66       88.09      5.06 o 
  -2   9  10       92.64       88.02      2.68 o 
  -1   9  10       29.51       28.07      1.97 o 
   0   9  10        0.04        0.51      1.59 o 
   1   9  10      170.74      156.01      4.19 o 
   2   9  10        7.99        7.78      1.91 o 
   3   9  10        3.01        4.35      1.71 o 
   4   9  10      224.02      232.55      6.17 o 
   5   9  10       45.08       48.58      4.38 o 
  -4  10  10        5.88        5.37      5.44 o 
  -3  10  10       28.98       35.82      2.98 o 
  -2  10  10      250.87      250.46      5.44 o 
  -1  10  10        0.03        0.22      1.78 o 
   0  10  10       31.41       32.40      2.53 o 
   1  10  10       66.98       57.31      3.01 o 
   2  10  10      149.86      143.12      4.91 o 
   3  10  10        0.04       -2.07      2.07 o 
   4  10  10       42.13       44.91      3.12 o 
  -4  11  10        0.16       -1.15      2.21 o 
  -3  11  10        6.37        6.15      2.44 o 
  -2  11  10       29.63       25.39      3.65 o 
  -1  11  10        3.32        5.77      2.48 o 
   0  11  10        9.80        9.25      2.17 o 
   1  11  10       31.42       24.58      2.51 o 
   2  11  10        7.56        7.55      2.43 o 
   3  11  10        2.24        4.74      2.35 o 
   4  11  10        0.09        2.47      3.46 o 
  -3  12  10      145.11      142.45      6.49 o 
  -2  12  10       31.68       29.84      2.78 o 
  -1  12  10       19.03       16.14      2.72 o 
   0  12  10       43.89       42.11      2.95 o 
   1  12  10       17.73       16.96      2.53 o 
   2  12  10        4.72        6.76      2.60 o 
   3  12  10        1.78        4.96      3.02 o 
  -3  13  10       16.81       21.41      4.94 o 
  -2  13  10        0.65        4.80      2.44 o 
  -1  13  10       37.59       35.19      3.40 o 
   0  13  10       22.89       27.41      2.93 o 
   1  13  10       48.16       54.74      3.55 o 
   2  13  10       37.80       33.27      3.47 o 
   3  13  10        1.93       -2.46      2.60 o 
  -2  14  10       18.66       22.86      3.29 o 
  -1  14  10        0.03       -1.76      2.51 o 
   0  14  10        0.57        0.19      2.65 o 
   1  14  10       54.48       51.64      4.16 o 
   2  14  10       10.20        7.54      2.98 o 
  -6   1  11        0.26        3.12      1.97 o 
  -5   1  11        0.15       -1.20      1.20 o 
  -4   1  11       11.66        8.58      1.38 o 
  -3   1  11        1.13        1.74      0.87 o 
  -2   1  11        1.13        1.28      0.63 o 
  -1   1  11      141.17      136.69      1.98 o 
   0   1  11     1724.91     1716.76     18.19 o 
   1   1  11       16.19       20.44      1.00 o 
   2   1  11       53.81       53.50      1.51 o 
   3   1  11       15.44       18.18      1.45 o 
   4   1  11       13.39       11.40      1.78 o 
   5   1  11        0.46        1.87      1.70 o 
   6   1  11        7.20        7.80      3.92 o 
  -6   2  11       27.40       27.46      2.63 o 
  -5   2  11      134.48      120.24      4.71 o 
  -4   2  11     1584.08     1491.86     16.59 o 
  -3   2  11      517.64      483.76      5.98 o 
  -2   2  11       73.34       89.04      1.64 o 
  -1   2  11     3028.62     3294.42     29.59 o 
   0   2  11      774.98      824.48      8.01 o 
   1   2  11      233.53      222.03      3.54 o 
   2   2  11     1572.43     1634.02     17.88 o 
   3   2  11        0.62        0.61      1.11 o 
   4   2  11       25.52       24.02      2.07 o 
   5   2  11        0.30        5.27      1.79 o 
   6   2  11        5.00        7.21      2.17 o 
  -6   3  11        3.18        2.54      2.12 o 
  -5   3  11        5.59        3.89      2.12 o 
  -4   3  11      116.23      108.79      2.56 o 
  -3   3  11      175.87      155.08      2.30 o 
  -2   3  11        6.47        8.31      0.75 o 
  -1   3  11      131.31      138.58      2.07 o 
   0   3  11     2852.47     3004.62     25.51 o 
   1   3  11       88.79      107.60      1.94 o 
   2   3  11      288.44      291.65      4.00 o 
   3   3  11      135.40      137.62      3.15 o 
   4   3  11      163.41      163.49      4.23 o 
   5   3  11       10.16        9.12      1.99 o 
   6   3  11        0.02        0.53      2.05 o 
  -6   4  11        3.72        3.81      1.99 o 
  -5   4  11       16.22       16.23      1.94 o 
  -4   4  11      171.00      158.58      3.57 o 
  -3   4  11        5.05        5.62      0.96 o 
  -2   4  11      150.03      161.51      2.41 o 
  -1   4  11       83.69       73.20      1.41 o 
   0   4  11       76.93       97.77      1.97 o 
   1   4  11        0.65        3.52      0.82 o 
   2   4  11        2.60        5.17      1.02 o 
   3   4  11      461.52      454.87      7.09 o 
   4   4  11       18.93       23.30      2.38 o 
   5   4  11       13.29       16.52      2.57 o 
   6   4  11        4.52        3.82      2.02 o 
  -6   5  11       47.46       61.89     10.38 o 
  -5   5  11       11.82       12.91      3.07 o 
  -4   5  11        6.75        3.27      1.37 o 
  -3   5  11      774.02      682.55      9.18 o 
  -2   5  11       13.71        8.43      0.82 o 
  -1   5  11      108.57      116.90      1.98 o 
   0   5  11      280.31      288.08      3.86 o 
   1   5  11        7.48        5.97      0.98 o 
   2   5  11        3.78        0.61      1.01 o 
   3   5  11      128.91      121.92      3.15 o 
   4   5  11       30.86       31.87      2.26 o 
   5   5  11        7.71        9.32      1.88 o 
   6   5  11        2.79       -1.48      2.95 o 
  -5   6  11        0.37        2.93      2.62 o 
  -4   6  11       25.72       30.68      2.65 o 
  -3   6  11       20.51       18.69      1.34 o 
  -2   6  11      220.80      205.53      3.29 o 
  -1   6  11      260.29      283.20      4.30 o 
   0   6  11       29.78       31.76      1.38 o 
   1   6  11       25.11       23.90      1.47 o 
   2   6  11      169.21      147.69      3.37 o 
   3   6  11       12.55       11.48      1.82 o 
   4   6  11      204.74      195.44      5.26 o 
   5   6  11        0.07       -1.77      1.77 o 
  -5   7  11       23.51       32.84      3.80 o 
  -4   7  11       27.29       26.40      3.32 o 
  -3   7  11      190.62      164.45      3.14 o 
  -2   7  11       18.31       24.91      1.16 o 
  -1   7  11       77.08       71.13      2.38 o 
   0   7  11      588.26      631.91      8.83 o 
   1   7  11      136.83      138.87      3.30 o 
   2   7  11      122.17      130.76      4.28 o 
   3   7  11       24.18       26.48      2.51 o 
   4   7  11        1.53        2.67      1.93 o 
   5   7  11        4.40        9.28      2.14 o 
  -5   8  11        0.46        0.89      3.44 o 
  -4   8  11        1.31       -2.12      2.95 o 
  -3   8  11       38.84       33.76      2.40 o 
  -2   8  11       42.99       44.79      2.02 o 
  -1   8  11        0.00        0.66      1.30 o 
   0   8  11      101.12       88.54      2.82 o 
   1   8  11      304.64      287.08      5.16 o 
   2   8  11       70.71       64.21      2.54 o 
   3   8  11      140.48      128.22      3.93 o 
   4   8  11      353.37      302.01      8.72 o 
   5   8  11       20.60       14.54      3.56 o 
  -5   9  11        0.91        4.45      5.44 o 
  -4   9  11       19.94       17.76      3.84 o 
  -3   9  11       60.68       61.69      3.21 o 
  -2   9  11      138.66      134.81      3.26 o 
  -1   9  11       87.24       82.68      2.82 o 
   0   9  11        2.52        1.28      1.66 o 
   1   9  11      224.28      195.44      5.21 o 
   2   9  11       16.45       14.22      1.99 o 
   3   9  11        0.00       -1.69      2.14 o 
   4   9  11        6.47       12.58      2.30 o 
   5   9  11        0.58        1.76      3.09 o 
  -4  10  11       23.93       22.61      2.69 o 
  -3  10  11        0.16        1.32      2.37 o 
  -2  10  11       51.56       54.50      2.71 o 
  -1  10  11        5.10        7.74      1.91 o 
   0  10  11        5.75        8.14      1.95 o 
   1  10  11       21.01       17.69      3.21 o 
   2  10  11        4.39        5.57      2.53 o 
   3  10  11       34.86       40.16      4.92 o 
   4  10  11        3.20        2.27      2.16 o 
  -4  11  11       15.82        8.57      2.65 o 
  -3  11  11      100.03       92.75      4.37 o 
  -2  11  11        1.43       -1.96      1.96 o 
  -1  11  11       57.83       48.65      3.30 o 
   0  11  11        0.06       -1.73      2.14 o 
   1  11  11       14.62       11.84      2.28 o 
   2  11  11       12.98        8.57      2.49 o 
   3  11  11        3.38        3.51      3.83 o 
   4  11  11        0.08        1.98      4.45 o 
  -3  12  11       22.28       19.77      4.45 o 
  -2  12  11        1.49        1.56      2.14 o 
  -1  12  11       33.95       35.27      3.33 o 
   0  12  11       14.65       10.07      2.38 o 
   1  12  11        0.32        3.75      2.26 o 
   2  12  11        3.11        1.66      2.30 o 
   3  12  11        3.02        1.91      3.63 o 
  -3  13  11       12.03       12.35      4.45 o 
  -2  13  11        5.18        7.80      2.44 o 
  -1  13  11        9.81       11.09      2.82 o 
   0  13  11       11.30       12.98      3.14 o 
   1  13  11      130.26      129.47      4.99 o 
   2  13  11       23.48       24.02      3.18 o 
   3  13  11       10.68       16.00      3.03 o 
  -2  14  11        0.61        0.41      2.83 o 
  -1  14  11        2.03        1.71      2.82 o 
   0  14  11        4.08        2.48      2.89 o 
   1  14  11        6.86       13.96      4.10 o 
   2  14  11        2.74       -2.47      5.44 o 
  -6   0  12        1.44        2.60      3.93 o 
  -5   0  12       58.84       51.43      3.08 o 
  -4   0  12       13.39       12.84      2.01 o 
  -3   0  12      332.71      307.63      7.51 o 
  -2   0  12      149.97      111.74      3.28 o 
  -1   0  12     3650.70     3825.19     43.04 o 
   0   0  12       61.17       70.43      2.22 o 
   1   0  12       33.14       41.19      2.08 o 
   2   0  12     1613.03     1721.70     23.03 o 
   3   0  12      182.23      217.72      5.32 o 
   4   0  12        6.05        4.94      2.10 o 
   5   0  12      310.63      313.54     22.98 o 
   6   0  12      240.66      258.05     15.32 o 
  -6   1  12        1.38        3.56      1.94 o 
  -5   1  12        5.94        2.24      1.38 o 
  -4   1  12      760.08      757.84      9.39 o 
  -3   1  12      573.73      525.20      8.09 o 
  -2   1  12       23.32       19.16      0.85 o 
  -1   1  12     1646.48     1820.22     16.68 o 
   0   1  12     6316.94     6559.41     62.16 o 
   1   1  12      341.82      307.75      3.89 o 
   2   1  12      632.87      700.19      7.71 o 
   3   1  12      858.95      878.05     11.49 o 
   4   1  12       34.07       28.36      2.15 o 
   5   1  12       72.80       71.57      3.18 o 
   6   1  12       69.29       70.64      3.55 o 
  -6   2  12        0.35        1.94      2.08 o 
  -5   2  12       49.28       45.83      2.56 o 
  -4   2  12       30.88       32.83      1.72 o 
  -3   2  12       46.68       51.95      1.68 o 
  -2   2  12       37.20       35.65      1.14 o 
  -1   2  12      231.15      247.60      3.25 o 
   0   2  12        8.40        0.53      0.72 o 
   1   2  12      308.34      332.12      4.41 o 
   2   2  12       83.86       91.76      2.21 o 
   3   2  12        2.01        2.35      1.11 o 
   4   2  12        8.71        8.87      1.70 o 
   5   2  12       33.35       29.69      2.49 o 
   6   2  12       34.30       33.63      3.14 o 
  -6   3  12        2.89        1.37      2.12 o 
  -5   3  12       28.88       24.11      2.18 o 
  -4   3  12      147.69      136.12      4.37 o 
  -3   3  12      707.07      671.15      8.65 o 
  -2   3  12       23.89       17.95      1.31 o 
  -1   3  12      937.21      974.71      9.43 o 
   0   3  12        0.80        0.12      0.65 o 
   1   3  12      343.62      350.01      4.37 o 
   2   3  12      157.92      161.98      3.46 o 
   3   3  12      203.33      193.79      3.87 o 
   4   3  12      241.62      234.04      5.17 o 
   5   3  12        7.68        8.00      2.01 o 
   6   3  12        0.37       -0.08      2.31 o 
  -6   4  12        0.15       -1.02      1.96 o 
  -5   4  12       51.26       50.89      2.56 o 
  -4   4  12       15.97       16.52      1.37 o 
  -3   4  12       29.89       30.31      1.98 o 
  -2   4  12      827.16      798.65      9.21 o 
  -1   4  12       82.79       79.72      1.43 o 
   0   4  12      263.78      279.64      3.73 o 
   1   4  12       77.60       67.40      1.63 o 
   2   4  12       14.52       14.24      1.52 o 
   3   4  12        9.09       12.84      1.78 o 
   4   4  12       43.35       46.87      2.52 o 
   5   4  12        0.79        1.44      1.74 o 
   6   4  12        4.77        5.71      2.17 o 
  -6   5  12       25.86       30.70      2.62 o 
  -5   5  12        0.70       -1.58      1.58 o 
  -4   5  12        0.03        0.73      1.01 o 
  -3   5  12      163.31      142.85      6.18 o 
  -2   5  12       20.27       17.26      1.06 o 
  -1   5  12        2.55        1.54      0.85 o 
   0   5  12      320.91      321.61      4.24 o 
   1   5  12       26.57       27.18      1.35 o 
   2   5  12       79.23       75.72      2.26 o 
   3   5  12       39.33       37.26      2.08 o 
   4   5  12       37.97       38.11      2.71 o 
   5   5  12       14.61       16.61      2.39 o 
   6   5  12        7.27        3.11      2.95 o 
  -5   6  12        1.04        3.18      2.75 o 
  -4   6  12       54.16       50.28      4.07 o 
  -3   6  12        3.56       -0.38      1.10 o 
  -2   6  12      363.75      383.86      5.16 o 
  -1   6  12        2.44        1.66      1.07 o 
   0   6  12      135.10      159.23      4.29 o 
   1   6  12       60.38       69.13      2.15 o 
   2   6  12      129.90      118.47      3.12 o 
   3   6  12      426.12      388.81      7.16 o 
   4   6  12       19.45       20.93      2.49 o 
   5   6  12        0.09       -1.56      1.89 o 
  -5   7  12        0.25        2.11      2.82 o 
  -4   7  12        2.06       -0.35      2.43 o 
  -3   7  12       12.20       15.27      1.92 o 
  -2   7  12       18.67       20.08      1.34 o 
  -1   7  12       88.95       75.98      2.48 o 
   0   7  12        0.48       -1.59      1.64 o 
   1   7  12       51.92       61.57      2.33 o 
   2   7  12       27.62       23.65      1.89 o 
   3   7  12        8.28       10.19      1.92 o 
   4   7  12       30.32       34.76      5.20 o 
   5   7  12        9.00        6.91      2.14 o 
  -5   8  12       26.58       26.53      4.54 o 
  -4   8  12      108.53      110.94      6.46 o 
  -3   8  12        2.14       -1.40      1.85 o 
  -2   8  12      675.17      642.92      9.56 o 
  -1   8  12      335.79      321.72      5.57 o 
   0   8  12       11.36       12.08      1.56 o 
   1   8  12       41.47       50.32      2.53 o 
   2   8  12       19.38        7.74      1.63 o 
   3   8  12      126.53      121.62      5.86 o 
   4   8  12      189.47      188.72      7.21 o 
   5   8  12       68.18       65.28      5.10 o 
  -5   9  12        0.25       -1.98      3.95 o 
  -4   9  12       48.71       54.44      5.24 o 
  -3   9  12       36.42       37.06      2.86 o 
  -2   9  12        9.67       10.67      1.58 o 
  -1   9  12       33.84       36.53      2.81 o 
   0   9  12        6.83        2.87      2.07 o 
   1   9  12        2.61        2.51      1.79 o 
   2   9  12       15.44       17.53      2.43 o 
   3   9  12        3.80        2.01      1.84 o 
   4   9  12        3.59        4.01      2.05 o 
   5   9  12        1.93        1.48      3.09 o 
  -4  10  12       20.05       14.33      5.93 o 
  -3  10  12        9.22       14.88      2.83 o 
  -2  10  12      189.02      186.18      4.64 o 
  -1  10  12      121.02      106.99      5.77 o 
   0  10  12       75.55       80.35      3.39 o 
   1  10  12       13.07       10.21      2.09 o 
   2  10  12        2.21        4.20      2.25 o 
   3  10  12        2.38        3.23      2.35 o 
   4  10  12       30.79       37.83      3.12 o 
  -4  11  12       26.25       27.02      4.94 o 
  -3  11  12       56.84       54.20      7.66 o 
  -2  11  12        0.71       -0.93      1.83 o 
  -1  11  12       59.47       51.22      3.47 o 
   0  11  12        2.46        2.07      2.01 o 
   1  11  12        0.48        1.31      1.99 o 
   2  11  12        0.88        0.26      2.74 o 
   3  11  12        5.18        1.01      2.30 o 
   4  11  12        0.82        1.84      2.60 o 
  -3  12  12        6.47        7.91      3.95 o 
  -2  12  12       29.48       29.28      4.16 o 
  -1  12  12        2.66        1.83      2.33 o 
   0  12  12       45.75       53.38      3.33 o 
   1  12  12       59.47       67.39      5.42 o 
   2  12  12        4.36        2.17      2.54 o 
   3  12  12        8.06        5.97      2.64 o 
  -2  13  12        0.00       -0.93      2.35 o 
  -1  13  12        8.56        5.47      2.65 o 
   0  13  12        0.51        0.80      2.64 o 
   1  13  12       36.28       37.13      3.13 o 
   2  13  12       10.27        9.80      4.99 o 
  -1  14  12       19.59       18.37      4.45 o 
   0  14  12       66.29       67.39      4.85 o 
   1  14  12       41.85       51.72      4.18 o 
  -6   1  13        4.79        5.40      1.94 o 
  -5   1  13        7.31        7.26      1.40 o 
  -4   1  13      210.50      200.24      3.71 o 
  -3   1  13       25.93       25.94      1.73 o 
  -2   1  13       74.92       72.13      1.91 o 
  -1   1  13      109.89      112.16      1.81 o 
   0   1  13       84.90       87.72      2.32 o 
   1   1  13        9.21       10.53      0.86 o 
   2   1  13       38.13       42.19      1.46 o 
   3   1  13        8.56       12.68      3.95 o 
   4   1  13       59.46       56.87      2.70 o 
   5   1  13        1.18        0.19      1.75 o 
   6   1  13        0.33        2.14      3.35 o 
  -6   2  13       22.42       30.90      2.53 o 
  -5   2  13       55.73       60.50      2.75 o 
  -4   2  13       51.68       52.06      1.98 o 
  -3   2  13        4.22        6.11      1.11 o 
  -2   2  13        0.02       -0.68      0.68 o 
  -1   2  13      429.54      467.75      5.38 o 
   0   2  13       22.82       39.79      1.31 o 
   1   2  13       93.21      109.77      2.08 o 
   2   2  13      175.83      183.73      3.25 o 
   3   2  13      148.17      145.47      3.34 o 
   4   2  13      443.86      412.60      7.53 o 
   5   2  13       41.24       42.01      2.70 o 
   6   2  13       19.94       22.29      2.65 o 
  -6   3  13        3.65        4.70      2.21 o 
  -5   3  13       21.81       22.98      2.12 o 
  -4   3  13      199.24      198.12      4.23 o 
  -3   3  13      168.06      161.06      2.85 o 
  -2   3  13        7.36        7.69      0.95 o 
  -1   3  13      152.63      159.77      2.48 o 
   0   3  13      346.87      365.23      4.48 o 
   1   3  13        0.42       -0.19      0.77 o 
   2   3  13        2.79        2.92      0.99 o 
   3   3  13        2.54        5.27      1.38 o 
   4   3  13        0.01        3.18      1.66 o 
   5   3  13        1.60        3.31      3.14 o 
   6   3  13        3.90        1.57      2.08 o 
  -6   4  13        2.48        1.96      2.05 o 
  -5   4  13        8.53       11.53      1.85 o 
  -4   4  13        0.39       -1.10      1.10 o 
  -3   4  13      628.69      609.18      8.22 o 
  -2   4  13      666.51      600.95      8.08 o 
  -1   4  13       32.08       34.42      1.11 o 
   0   4  13       47.76       45.78      1.48 o 
   1   4  13       76.90       74.86      1.82 o 
   2   4  13        0.11       -0.43      0.94 o 
   3   4  13        0.33        1.88      1.30 o 
   4   4  13       60.37       61.35      2.89 o 
   5   4  13        1.19        1.24      1.82 o 
   6   4  13       16.71       15.00      2.68 o 
  -6   5  13        0.72       -1.45      1.98 o 
  -5   5  13        3.91        4.25      1.69 o 
  -4   5  13        4.68        7.51      1.15 o 
  -3   5  13        4.00        2.43      1.30 o 
  -2   5  13      319.24      301.70      4.80 o 
  -1   5  13       84.37       82.93      2.16 o 
   0   5  13       21.93       26.44      1.57 o 
   1   5  13        0.34        1.09      0.87 o 
   2   5  13       51.33       55.31      2.06 o 
   3   5  13       58.21       67.53      2.57 o 
   4   5  13       69.29       70.63      5.23 o 
   5   5  13       35.84       43.25      4.37 o 
  -5   6  13        9.75       14.87      3.11 o 
  -4   6  13      100.62       94.10      3.22 o 
  -3   6  13        6.63       12.16      2.00 o 
  -2   6  13        0.20        0.42      1.02 o 
  -1   6  13       22.69       23.61      1.48 o 
   0   6  13      108.64      105.58      2.48 o 
   1   6  13        6.23       11.54      1.27 o 
   2   6  13        2.28        3.94      1.39 o 
   3   6  13      140.93      142.57      3.98 o 
   4   6  13        9.26        8.76      2.14 o 
   5   6  13        2.21        0.49      2.03 o 
  -5   7  13        6.08        7.17      3.49 o 
  -4   7  13       86.71       93.45      2.41 o 
  -3   7  13       11.05       13.84      1.81 o 
  -2   7  13      114.98       95.55      2.95 o 
  -1   7  13       90.95       89.16      3.44 o 
   0   7  13       40.02       41.17      2.19 o 
   1   7  13       76.94       72.57      3.27 o 
   2   7  13      206.17      184.55      4.04 o 
   3   7  13        1.93        2.37      1.79 o 
   4   7  13        7.29        8.46      2.14 o 
   5   7  13       70.32       83.02      3.97 o 
  -5   8  13        5.68       14.10      4.15 o 
  -4   8  13      110.13       96.82      6.11 o 
  -3   8  13      108.21       96.49      3.70 o 
  -2   8  13       30.01       29.25      1.81 o 
  -1   8  13      199.41      181.18      4.08 o 
   0   8  13       30.24       32.72      2.61 o 
   1   8  13       35.13       34.93      2.45 o 
   2   8  13       19.60       18.61      1.89 o 
   3   8  13       54.06       51.74      2.85 o 
   4   8  13        0.19        3.38      2.14 o 
   5   8  13        0.04        3.73      3.91 o 
  -5   9  13        6.76        8.90      8.40 o 
  -4   9  13        6.42        7.21      3.44 o 
  -3   9  13       60.16       62.29      6.06 o 
  -2   9  13        2.79        5.84      1.74 o 
  -1   9  13        2.19        1.75      1.70 o 
   0   9  13        9.48        7.16      1.93 o 
   1   9  13      146.69      136.02      4.12 o 
   2   9  13      113.53       94.30      4.05 o 
   3   9  13        3.00        4.90      1.93 o 
   4   9  13       10.76       11.16      2.39 o 
  -4  10  13       11.90       18.28      5.93 o 
  -3  10  13        4.83       -0.10      4.45 o 
  -2  10  13      346.40      332.03      6.58 o 
  -1  10  13       11.06        7.57      2.72 o 
   0  10  13       39.08       43.23      2.77 o 
   1  10  13        0.22       -1.68      1.68 o 
   2  10  13       18.24       15.98      2.60 o 
   3  10  13       44.06       43.78      6.69 o 
   4  10  13       22.98       22.86      2.94 o 
  -4  11  13       21.85       24.21      6.92 o 
  -3  11  13        2.52        1.59      3.95 o 
  -2  11  13       10.97       11.18      2.75 o 
  -1  11  13        0.75        1.65      2.41 o 
   0  11  13       57.01       55.73      3.35 o 
   1  11  13       12.38       11.04      2.34 o 
   2  11  13       16.65       19.97      2.82 o 
   3  11  13        4.80        2.65      2.49 o 
   4  11  13        3.69        2.64      2.60 o 
  -3  12  13        0.37        1.98      3.46 o 
  -2  12  13        2.49       -0.01      2.05 o 
  -1  12  13        4.80        2.51      3.95 o 
   0  12  13        1.89        2.98      2.15 o 
   1  12  13        4.42        2.46      2.15 o 
   2  12  13        1.19        1.98      2.43 o 
   3  12  13       36.19       33.45      3.47 o 
  -2  13  13       12.06       13.81      2.74 o 
  -1  13  13        2.82        0.26      2.97 o 
   0  13  13        0.41        2.73      2.72 o 
   1  13  13       46.68       48.29      3.49 o 
   2  13  13       24.65       25.98      3.40 o 
  -1  14  13        6.62        9.98      3.11 o 
   0  14  13       22.73       28.82      4.11 o 
   1  14  13       10.04        9.55      3.14 o 
  -6   0  14       14.64       14.68      2.71 o 
  -5   0  14       74.80       78.36      3.67 o 
  -4   0  14      704.47      647.36     11.86 o 
  -3   0  14     3470.09     3167.42     64.24 o 
  -2   0  14      998.58      942.86     15.12 o 
  -1   0  14     1852.90     1891.76     24.64 o 
   0   0  14     1711.65     1925.63     25.14 o 
   1   0  14      409.18      440.71      8.08 o 
   2   0  14      120.31      116.16      3.02 o 
   3   0  14      236.98      222.42      4.81 o 
   4   0  14       24.48       21.49      2.95 o 
   5   0  14        0.00       -2.33      2.37 o 
   6   0  14        2.03       -2.72      2.73 o 
  -6   1  14        4.19        4.88      2.02 o 
  -5   1  14        2.14        1.53      1.40 o 
  -4   1  14        1.78        0.31      1.29 o 
  -3   1  14       17.26       20.57      1.66 o 
  -2   1  14       79.53       71.45      1.69 o 
  -1   1  14       49.35       59.08      1.91 o 
   0   1  14      333.71      356.75      4.37 o 
   1   1  14       84.61       96.32      1.85 o 
   2   1  14      601.36      628.19      7.23 o 
   3   1  14      191.68      192.03      3.92 o 
   4   1  14      304.55      292.28      5.99 o 
   5   1  14      151.71      146.52      4.44 o 
   6   1  14        8.38       10.59      2.43 o 
  -6   2  14        0.86        2.01      2.00 o 
  -5   2  14        9.53        7.98      1.89 o 
  -4   2  14       31.43       34.60      1.73 o 
  -3   2  14       48.54       51.43      1.91 o 
  -2   2  14       38.36       37.26      1.43 o 
  -1   2  14       50.44       53.96      2.04 o 
   0   2  14      518.13      526.03      5.65 o 
   1   2  14      120.15      131.68      2.37 o 
   2   2  14        1.24        0.91      1.01 o 
   3   2  14       91.18       86.91      3.90 o 
   4   2  14       38.84       40.22      2.45 o 
   5   2  14        2.51        3.74      1.88 o 
   6   2  14       13.07       10.96      2.50 o 
  -6   3  14        4.99        4.20      2.00 o 
  -5   3  14        0.17       -1.65      1.65 o 
  -4   3  14        2.52        0.80      1.48 o 
  -3   3  14       45.29       46.18      1.73 o 
  -2   3  14       23.29       20.36      1.32 o 
  -1   3  14       60.41       55.13      1.57 o 
   0   3  14       12.62       16.01      1.03 o 
   1   3  14      805.20      795.71      8.75 o 
   2   3  14       54.22       57.82      1.94 o 
   3   3  14       22.11       24.17      1.79 o 
   4   3  14      269.61      258.53      5.72 o 
   5   3  14       32.01       28.00      2.80 o 
   6   3  14       16.24       19.33      2.59 o 
  -6   4  14        9.15       11.49      2.31 o 
  -5   4  14        0.45       -0.19      1.58 o 
  -4   4  14        5.93        6.55      2.53 o 
  -3   4  14      390.94      356.88      4.84 o 
  -2   4  14       14.38       10.42      1.15 o 
  -1   4  14        1.91        2.87      0.87 o 
   0   4  14      648.70      705.73      7.89 o 
   1   4  14       15.52       17.87      1.13 o 
   2   4  14        2.95        4.34      1.13 o 
   3   4  14      450.57      435.03     10.15 o 
   4   4  14       71.42       71.95      5.56 o 
   5   4  14        5.86        6.96      1.99 o 
   6   4  14        0.04       -0.92      2.16 o 
  -5   5  14       10.36       12.53      2.34 o 
  -4   5  14        0.24       -0.14      1.13 o 
  -3   5  14      133.95      125.39      3.35 o 
  -2   5  14      266.99      244.38      4.98 o 
  -1   5  14      225.21      215.57      3.34 o 
   0   5  14       91.91       82.41      2.79 o 
   1   5  14      575.48      619.54      7.93 o 
   2   5  14       26.86       28.24      1.77 o 
   3   5  14      103.94      109.64      3.90 o 
   4   5  14        0.03        0.62      1.66 o 
   5   5  14        6.08        8.20      2.84 o 
  -5   6  14        1.98        3.24      2.82 o 
  -4   6  14        2.11        2.64      1.22 o 
  -3   6  14        1.23        3.37      1.36 o 
  -2   6  14        0.16        1.44      1.07 o 
  -1   6  14        6.91        6.76      1.28 o 
   0   6  14       49.42       49.17      2.03 o 
   1   6  14       21.79       17.00      1.47 o 
   2   6  14       45.15       34.04      2.01 o 
   3   6  14       22.78       18.53      2.00 o 
   4   6  14        2.03        1.00      1.96 o 
   5   6  14        1.22        1.24      2.50 o 
  -5   7  14      178.39      202.85      8.91 o 
  -4   7  14       12.65       20.88      1.94 o 
  -3   7  14      148.65      123.32      5.04 o 
  -2   7  14     1297.29     1200.40     19.25 o 
  -1   7  14      899.05      863.76     11.60 o 
   0   7  14      159.14      157.47      3.62 o 
   1   7  14       23.91       33.92      2.50 o 
   2   7  14      138.11      113.10      3.28 o 
   3   7  14        1.22        1.94      1.68 o 
   4   7  14        0.99        0.10      2.54 o 
   5   7  14       20.69       29.74      3.03 o 
  -5   8  14       10.35       20.59      4.36 o 
  -4   8  14       45.85       44.32      4.71 o 
  -3   8  14       26.57       23.76      2.51 o 
  -2   8  14       24.45       21.71      1.92 o 
  -1   8  14      187.53      186.19      4.16 o 
   0   8  14       38.04       45.76      2.33 o 
   1   8  14        6.47       13.26      1.95 o 
   2   8  14        5.19        0.53      1.72 o 
   3   8  14        0.00       -0.19      1.71 o 
   4   8  14      170.96      167.19      7.03 o 
   5   8  14      100.03      105.41      4.74 o 
  -4   9  14        5.70        8.05      3.66 o 
  -3   9  14       44.20       37.71      2.93 o 
  -2   9  14      506.75      475.95      6.62 o 
  -1   9  14       87.66       84.76      3.30 o 
   0   9  14       68.20       54.72      2.83 o 
   1   9  14       72.59       88.21      3.58 o 
   2   9  14        0.12        2.16      2.01 o 
   3   9  14        2.44        2.63      1.83 o 
   4   9  14        1.39        0.51      2.09 o 
  -4  10  14       18.27       18.78      6.42 o 
  -3  10  14        3.10        1.84      2.60 o 
  -2  10  14        1.79        3.95      1.60 o 
  -1  10  14       19.95       21.97      2.72 o 
   0  10  14        6.85        5.81      1.98 o 
   1  10  14        0.51       -1.79      1.79 o 
   2  10  14        5.51        6.42      2.19 o 
   3  10  14        0.88        1.40      2.30 o 
   4  10  14       78.10       69.38      4.82 o 
  -4  11  14        4.32        6.92      5.93 o 
  -3  11  14        5.49        3.21      2.73 o 
  -2  11  14       26.67       25.05      2.64 o 
  -1  11  14        0.52       -2.08      2.08 o 
   0  11  14        5.77        3.94      2.35 o 
   1  11  14       21.77       23.84      2.57 o 
   2  11  14       51.64       49.55      3.76 o 
   3  11  14       17.33       14.83      4.08 o 
   4  11  14        4.08       10.35      2.95 o 
  -3  12  14        1.10       -2.47      3.46 o 
  -2  12  14        6.82        3.85      2.33 o 
  -1  12  14        1.63        2.23      3.08 o 
   0  12  14        8.34        4.98      2.34 o 
   1  12  14       54.49       59.83      5.49 o 
   2  12  14        5.19        2.08      2.60 o 
   3  12  14       12.52       12.14      2.98 o 
  -2  13  14        8.73        7.97      2.68 o 
  -1  13  14        4.12       -0.65      2.46 o 
   0  13  14       23.99       25.18      3.42 o 
   1  13  14        0.11        4.35      2.55 o 
   2  13  14        0.17       -0.03      2.72 o 
  -1  14  14       17.77       15.86      4.32 o 
   0  14  14        2.87        2.72      2.82 o 
   1  14  14        1.14       -0.06      3.51 o 
  -6   1  15        3.23        4.69      1.98 o 
  -5   1  15        1.64        2.29      1.40 o 
  -4   1  15       21.10       21.30      1.67 o 
  -3   1  15       79.72       77.24      2.59 o 
  -2   1  15      118.68      104.91      2.51 o 
  -1   1  15       19.58       18.46      1.03 o 
   0   1  15       10.35       22.64      1.41 o 
   1   1  15     1212.60     1296.31     12.51 o 
   2   1  15       62.86       72.37      1.92 o 
   3   1  15        1.64        1.78      1.34 o 
   4   1  15        3.88        7.34      1.70 o 
   5   1  15       48.65       50.89      3.02 o 
   6   1  15       18.49       14.58      2.55 o 
  -6   2  15        0.39        0.40      1.94 o 
  -5   2  15        4.33        7.21      1.95 o 
  -4   2  15       42.21       40.71      1.85 o 
  -3   2  15       32.51       30.70      1.88 o 
  -2   2  15      395.17      376.95      6.20 o 
  -1   2  15      132.99      121.96      2.41 o 
   0   2  15       31.19       39.83      1.40 o 
   1   2  15      225.37      228.45      3.38 o 
   2   2  15       67.96       59.40      1.97 o 
   3   2  15      239.51      241.49      4.55 o 
   4   2  15       52.94       56.42      2.83 o 
   5   2  15        0.58       -1.35      1.75 o 
   6   2  15       28.43       24.13      2.80 o 
  -6   3  15        3.38        1.67      1.98 o 
  -5   3  15        0.13       -0.49      1.65 o 
  -4   3  15       53.65       54.73      3.55 o 
  -3   3  15       64.57       63.48      1.98 o 
  -2   3  15      661.56      617.24      9.74 o 
  -1   3  15       24.24       34.63      1.45 o 
   0   3  15       38.19       58.14      1.52 o 
   1   3  15     1551.77     1636.60     16.67 o 
   2   3  15       16.06       22.65      1.66 o 
   3   3  15        0.91       -0.59      1.27 o 
   4   3  15       12.70       16.63      2.05 o 
   5   3  15       12.37       13.01      2.31 o 
   6   3  15        0.04        2.14      2.08 o 
  -6   4  15        2.68        0.76      2.14 o 
  -5   4  15       14.61       15.32      2.06 o 
  -4   4  15       99.09      105.13      3.19 o 
  -3   4  15       72.28       67.40      1.98 o 
  -2   4  15       37.03       39.43      2.14 o 
  -1   4  15       54.03       57.10      2.10 o 
   0   4  15        0.07        0.90      0.99 o 
   1   4  15      158.61      171.93      3.16 o 
   2   4  15        6.85       10.65      1.22 o 
   3   4  15       18.21       15.71      1.70 o 
   4   4  15       29.69       30.62      2.32 o 
   5   4  15       14.43       10.70      2.46 o 
  -5   5  15       10.54       12.97      1.98 o 
  -4   5  15        5.01        3.90      1.53 o 
  -3   5  15        1.84        0.69      1.43 o 
  -2   5  15     1072.13     1033.15     14.98 o 
  -1   5  15        9.20        6.83      1.09 o 
   0   5  15      258.95      267.84      3.92 o 
   1   5  15       80.71       78.25      2.25 o 
   2   5  15        1.33        2.47      1.28 o 
   3   5  15       54.98       53.55      3.14 o 
   4   5  15        3.80        2.73      2.08 o 
   5   5  15       15.34       14.23      2.54 o 
  -5   6  15        4.28        3.15      2.82 o 
  -4   6  15        7.15        5.29      1.81 o 
  -3   6  15      469.27      454.53      8.36 o 
  -2   6  15       22.77       21.09      1.89 o 
  -1   6  15     2301.91     2244.25     24.43 o 
   0   6  15      553.09      495.95      7.37 o 
   1   6  15       80.40       82.03      2.44 o 
   2   6  15       55.04       48.42      2.31 o 
   3   6  15      130.00      101.85      3.53 o 
   4   6  15       73.07       67.05      4.00 o 
   5   6  15        0.37       -0.68      2.09 o 
  -5   7  15       26.84       33.02      7.17 o 
  -4   7  15        0.25        0.03      2.64 o 
  -3   7  15       43.91       48.55      3.51 o 
  -2   7  15       55.44       55.14      3.14 o 
  -1   7  15        7.61       11.18      1.58 o 
   0   7  15       81.92       91.40      3.36 o 
   1   7  15        4.29        2.31      1.65 o 
   2   7  15        0.00       -0.39      1.45 o 
   3   7  15       30.90       30.96      2.42 o 
   4   7  15       18.25       24.72      2.72 o 
   5   7  15        1.51        0.52      2.33 o 
  -5   8  15       10.31       20.77      4.54 o 
  -4   8  15       15.14       13.34      3.84 o 
  -3   8  15      201.04      178.45      7.31 o 
  -2   8  15        0.21        0.71      1.53 o 
  -1   8  15      898.74      888.00     14.76 o 
   0   8  15      291.68      271.63      5.25 o 
   1   8  15      121.86      121.63      3.75 o 
   2   8  15      112.59       97.85      3.55 o 
   3   8  15        0.15        1.48      1.71 o 
   4   8  15        7.82       12.20      2.44 o 
   5   8  15        2.18        0.67      2.30 o 
  -4   9  15        9.12        5.79      3.66 o 
  -3   9  15       26.16       22.09      2.76 o 
  -2   9  15       41.09       43.58      2.55 o 
  -1   9  15        2.50        3.76      1.84 o 
   0   9  15       62.39       52.16      3.85 o 
   1   9  15        0.09       -1.70      1.70 o 
   2   9  15        0.52       -1.24      1.96 o 
   3   9  15        5.84        6.03      2.10 o 
   4   9  15       16.71       18.45      2.72 o 
  -4  10  15       21.92       20.26      6.42 o 
  -3  10  15        1.39        2.12      2.83 o 
  -2  10  15       18.49       15.39      1.83 o 
  -1  10  15      104.72      101.99      4.85 o 
   0  10  15        1.38        1.21      1.91 o 
   1  10  15        4.18        3.54      2.01 o 
   2  10  15       78.40       73.46      5.67 o 
   3  10  15        2.58        2.53      3.16 o 
   4  10  15       12.64       20.66      4.69 o 
  -3  11  15       17.91       19.30      3.37 o 
  -2  11  15       12.01        9.03      1.88 o 
  -1  11  15        3.85        2.30      2.25 o 
   0  11  15       10.01        8.53      2.26 o 
   1  11  15        3.76        4.20      2.26 o 
   2  11  15        4.88        6.60      2.60 o 
   3  11  15        3.96        3.03      3.28 o 
  -3  12  15        2.33        1.48      3.95 o 
  -2  12  15        0.04       -1.28      1.73 o 
  -1  12  15       36.44       41.47      4.53 o 
   0  12  15       49.42       50.23      3.89 o 
   1  12  15       19.17       23.14      2.95 o 
   2  12  15        2.49        4.91      2.79 o 
   3  12  15       10.46       15.66      3.23 o 
  -2  13  15        0.87        1.16      1.86 o 
  -1  13  15       11.75       12.77      2.82 o 
   0  13  15        9.33        6.95      3.01 o 
   1  13  15       55.51       59.54      3.92 o 
   2  13  15       79.07       88.74      5.02 o 
   0  14  15        4.42        6.11      3.11 o 
  -6   0  16        9.19       11.57      4.20 o 
  -5   0  16       73.96       84.91      5.15 o 
  -4   0  16        8.25        5.69      2.01 o 
  -3   0  16      384.66      369.54      9.09 o 
  -2   0  16       26.82       22.34      2.45 o 
  -1   0  16       65.44       58.56      2.09 o 
   0   0  16     1445.54     1601.10     27.36 o 
   1   0  16        6.42       12.75      1.34 o 
   2   0  16       90.26       93.91      3.42 o 
   3   0  16      232.35      222.15      6.99 o 
   4   0  16       75.40       80.30      4.54 o 
   5   0  16      265.86      256.73     20.51 o 
   6   0  16       40.42       31.43      4.27 o 
  -6   1  16       85.43       96.82      3.68 o 
  -5   1  16       19.62       24.68      1.88 o 
  -4   1  16       43.76       41.58      2.00 o 
  -3   1  16     1511.32     1426.17     20.61 o 
  -2   1  16       56.25       45.79      1.85 o 
  -1   1  16       54.77       58.52      2.03 o 
   0   1  16        2.63        5.56      0.87 o 
   1   1  16      164.20      169.04      2.82 o 
   2   1  16        2.52        1.43      0.96 o 
   3   1  16      117.54      118.49      2.95 o 
   4   1  16        3.92        4.30      1.78 o 
   5   1  16       44.58       43.77      2.95 o 
   6   1  16       14.81       13.09      2.60 o 
  -6   2  16        1.92        3.70      2.06 o 
  -5   2  16       30.29       29.95      2.31 o 
  -4   2  16       49.06       49.02      2.08 o 
  -3   2  16      208.60      201.42      5.21 o 
  -2   2  16      622.18      580.56      7.98 o 
  -1   2  16      374.30      331.73      4.70 o 
   0   2  16     1030.07     1043.71     13.94 o 
   1   2  16       77.97       79.83      1.83 o 
   2   2  16       54.34       64.42      2.08 o 
   3   2  16       23.16       24.32      1.83 o 
   4   2  16        0.29       -0.13      1.59 o 
   5   2  16       17.71       19.83      2.45 o 
   6   2  16        7.47        9.24      2.38 o 
  -6   3  16        1.88        1.05      2.56 o 
  -5   3  16        0.10        0.59      1.73 o 
  -4   3  16        9.66       12.66      1.69 o 
  -3   3  16        1.62        0.23      1.27 o 
  -2   3  16       71.06       76.40      2.66 o 
  -1   3  16       97.22      109.81      2.44 o 
   0   3  16      965.27      942.81      9.47 o 
   1   3  16      168.64      176.97      3.01 o 
   2   3  16       29.65       29.17      1.60 o 
   3   3  16       29.28       32.03      2.31 o 
   4   3  16       49.31       49.87      2.80 o 
   5   3  16        6.17        6.25      2.05 o 
   6   3  16       28.84       28.80      3.66 o 
  -5   4  16       54.08       59.93      3.32 o 
  -4   4  16       52.74       53.39      2.57 o 
  -3   4  16      131.32      117.59      3.78 o 
  -2   4  16       48.01       51.07      2.40 o 
  -1   4  16       12.35        8.60      1.34 o 
   0   4  16        6.45        8.39      1.10 o 
   1   4  16      190.47      183.23      3.70 o 
   2   4  16        3.50        5.23      2.40 o 
   3   4  16       21.46       19.31      2.43 o 
   4   4  16       26.40       27.63      2.60 o 
   5   4  16       13.08       12.36      2.54 o 
  -5   5  16       17.39       22.29      2.24 o 
  -4   5  16       40.83       41.93      2.40 o 
  -3   5  16      127.98      129.25      3.50 o 
  -2   5  16       45.74       53.63      2.54 o 
  -1   5  16      169.95      147.45      3.07 o 
   0   5  16     1090.85     1060.87     11.44 o 
   1   5  16       10.24       13.75      1.33 o 
   2   5  16       73.53       60.12      2.55 o 
   3   5  16       32.86       28.74      2.30 o 
   4   5  16        0.44        3.17      2.01 o 
   5   5  16        3.87        1.50      2.91 o 
  -5   6  16        8.89        6.71      3.00 o 
  -4   6  16        6.68        3.45      1.74 o 
  -3   6  16      390.22      365.76      8.49 o 
  -2   6  16      653.45      601.48     14.62 o 
  -1   6  16       29.45       33.54      1.91 o 
   0   6  16      493.80      431.74      6.76 o 
   1   6  16      106.25       91.52      2.61 o 
   2   6  16        1.71        1.53      1.39 o 
   3   6  16        3.96        4.41      1.68 o 
   4   6  16        1.10        1.68      2.03 o 
   5   6  16        7.68        8.29      2.39 o 
  -5   7  16       14.35       11.07      4.01 o 
  -4   7  16       32.07       30.74      3.05 o 
  -3   7  16        0.42        2.50      2.95 o 
  -2   7  16      253.89      232.81      4.95 o 
  -1   7  16      954.28      846.51     12.89 o 
   0   7  16       62.03       62.66      3.30 o 
   1   7  16       23.86       21.38      2.03 o 
   2   7  16       26.16       20.73      2.14 o 
   3   7  16       20.72       16.13      2.17 o 
   4   7  16        1.47        5.10      2.53 o 
   5   7  16        4.27        5.34      2.39 o 
  -5   8  16      118.10      143.06     12.11 o 
  -4   8  16      102.64      111.69      4.25 o 
  -3   8  16       15.84       17.18      4.45 o 
  -2   8  16        0.00       -1.64      1.64 o 
  -1   8  16      207.81      186.36      4.65 o 
   0   8  16      102.75       86.93      3.08 o 
   1   8  16       71.50       68.21      3.78 o 
   2   8  16       13.96       17.68      2.24 o 
   3   8  16       26.11       29.69      2.63 o 
   4   8  16       32.61       34.69      3.82 o 
   5   8  16        2.09        1.60      2.39 o 
  -4   9  16       83.41       91.49      8.15 o 
  -3   9  16      162.70      165.81      7.31 o 
  -2   9  16       30.96       26.14      2.23 o 
  -1   9  16      653.64      596.36     10.22 o 
   0   9  16       93.81       86.12      3.52 o 
   1   9  16       64.34       63.82      3.08 o 
   2   9  16      101.89      105.43      5.16 o 
   3   9  16       29.63       25.73      2.94 o 
   4   9  16        2.90        7.07      2.54 o 
  -4  10  16       52.73       54.85      8.40 o 
  -3  10  16        4.82        6.20      5.44 o 
  -2  10  16        6.06        5.30      1.93 o 
  -1  10  16        7.31        5.98      2.17 o 
   0  10  16       18.64       19.54      2.45 o 
   1  10  16        0.81        1.74      1.95 o 
   2  10  16        7.46        6.92      2.43 o 
   3  10  16        0.21        4.94      2.53 o 
   4  10  16       11.90       14.26      3.71 o 
  -3  11  16       18.39       21.74      3.66 o 
  -2  11  16        1.52       -1.76      2.21 o 
  -1  11  16       93.48       87.52      4.33 o 
   0  11  16       44.38       43.99      4.08 o 
   1  11  16       16.61       14.67      2.59 o 
   2  11  16      143.28      144.79      5.55 o 
   3  11  16       52.71       58.23      7.12 o 
  -3  12  16       22.24       28.66      4.94 o 
  -2  12  16        1.07       -2.28      2.28 o 
  -1  12  16       20.50       21.28      3.25 o 
   0  12  16        6.57        3.29      2.65 o 
   1  12  16        2.87        1.36      2.36 o 
   2  12  16       48.62       55.01      4.39 o 
   3  12  16        7.43        5.47      2.94 o 
  -2  13  16        1.69        0.55      1.97 o 
  -1  13  16        4.08        1.09      3.05 o 
   0  13  16        1.85       -2.65      2.65 o 
   1  13  16        0.49       -0.69      2.94 o 
   2  13  16       27.75       34.22      3.76 o 
  -6   1  17        1.81       -0.29      1.96 o 
  -5   1  17        6.40       10.11      1.65 o 
  -4   1  17       10.13       10.75      1.51 o 
  -3   1  17        1.80        3.20      1.64 o 
  -2   1  17        0.12       -0.99      1.05 o 
  -1   1  17       45.22       46.92      1.54 o 
   0   1  17        0.84        0.01      0.92 o 
   1   1  17       34.85       41.19      1.64 o 
   2   1  17       42.09       45.60      1.75 o 
   3   1  17       40.80       42.24      1.94 o 
   4   1  17        2.84        2.68      1.68 o 
   5   1  17        1.65        1.28      2.64 o 
   6   1  17        5.50        5.00      2.22 o 
  -6   2  17        0.28       -1.49      1.92 o 
  -5   2  17       14.39       12.79      2.22 o 
  -4   2  17        3.30        3.69      1.51 o 
  -3   2  17      374.85      325.86      5.97 o 
  -2   2  17     1241.36     1170.16     14.62 o 
  -1   2  17        5.50        4.06      1.03 o 
   0   2  17      602.81      627.20      7.17 o 
   1   2  17      345.29      376.14      4.63 o 
   2   2  17        2.29        1.14      1.12 o 
   3   2  17        2.13        1.18      1.40 o 
   4   2  17       99.47       89.06      3.49 o 
   5   2  17       59.30       50.04      3.13 o 
   6   2  17        1.63        1.00      2.68 o 
  -5   3  17        0.33        1.13      1.80 o 
  -4   3  17       18.13       20.08      1.55 o 
  -3   3  17        5.14        2.64      2.14 o 
  -2   3  17        4.17        4.85      1.41 o 
  -1   3  17      256.40      243.49      3.92 o 
   0   3  17       89.05       91.43      2.13 o 
   1   3  17      372.99      369.49      4.90 o 
   2   3  17        1.03        1.11      1.10 o 
   3   3  17       64.86       65.22      2.56 o 
   4   3  17       55.93       55.78      4.49 o 
   5   3  17       38.82       37.84      2.90 o 
  -5   4  17       30.46       29.48      2.39 o 
  -4   4  17       19.17       19.59      2.04 o 
  -3   4  17        1.76        2.53      1.27 o 
  -2   4  17      153.94      154.60      4.21 o 
  -1   4  17        4.00        1.73      1.25 o 
   0   4  17      419.95      395.94      5.91 o 
   1   4  17      189.74      176.64      4.97 o 
   2   4  17       12.44       13.97      1.85 o 
   3   4  17       34.14       28.85      2.26 o 
   4   4  17        2.13        4.15      2.03 o 
   5   4  17        4.90        5.48      2.33 o 
  -5   5  17        5.22        7.85      2.04 o 
  -4   5  17       29.60       33.62      2.22 o 
  -3   5  17        0.64        3.60      1.71 o 
  -2   5  17      110.39      110.66      3.41 o 
  -1   5  17        0.41       -0.48      1.45 o 
   0   5  17      512.01      504.96      7.46 o 
   1   5  17      223.03      246.30      4.63 o 
   2   5  17      128.43      145.16      3.98 o 
   3   5  17       57.50       54.35      2.76 o 
   4   5  17        0.77        0.49      1.89 o 
   5   5  17       30.00       27.50      3.11 o 
  -5   6  17        0.27       -1.61      1.84 o 
  -4   6  17        3.77        4.22      1.81 o 
  -3   6  17       60.89       62.52      3.77 o 
  -2   6  17      401.55      400.16      9.91 o 
  -1   6  17       29.68       26.88      1.85 o 
   0   6  17       74.30       76.28      2.95 o 
   1   6  17      135.06      135.84      3.15 o 
   2   6  17        0.36        1.38      1.57 o 
   3   6  17       57.81       56.38      2.89 o 
   4   6  17       17.20       25.31      2.82 o 
   5   6  17        3.16       -0.23      2.25 o 
  -5   7  17       23.84       19.23      4.36 o 
  -4   7  17        0.13        1.51      1.94 o 
  -3   7  17        9.19        9.39      4.94 o 
  -2   7  17       54.12       61.31      6.06 o 
  -1   7  17       10.68        8.87      1.84 o 
   0   7  17        0.16        1.78      1.45 o 
   1   7  17       48.20       35.70      2.34 o 
   2   7  17       66.71       78.97      3.30 o 
   3   7  17        4.86        2.53      1.92 o 
   4   7  17       15.15       15.47      2.60 o 
   5   7  17        0.54        2.62      2.48 o 
  -5   8  17        0.30        3.93      4.01 o 
  -4   8  17       11.98       14.36      2.35 o 
  -3   8  17       34.63       26.26      4.20 o 
  -2   8  17       58.91       56.04      2.85 o 
  -1   8  17       35.59       34.80      2.47 o 
   0   8  17        9.67       14.02      2.18 o 
   1   8  17       13.96       15.34      2.09 o 
   2   8  17       15.45       20.37      2.60 o 
   3   8  17       37.78       42.98      2.98 o 
   4   8  17        0.83        0.99      4.54 o 
  -4   9  17      106.20      131.81      7.51 o 
  -3   9  17        2.41       -0.74      3.14 o 
  -2   9  17       12.71       10.15      1.86 o 
  -1   9  17      163.85      168.63      4.65 o 
   0   9  17      195.44      195.02      5.06 o 
   1   9  17       22.06       19.56      2.40 o 
   2   9  17        7.32        3.75      2.30 o 
   3   9  17        6.26        8.34      2.53 o 
   4   9  17        0.84        0.37      2.25 o 
  -4  10  17        1.97       -4.94      4.94 o 
  -3  10  17        8.94       10.87      5.44 o 
  -2  10  17        8.18        4.70      2.92 o 
  -1  10  17       25.72       19.08      2.62 o 
   0  10  17       25.78       34.67      2.83 o 
   1  10  17        0.28        2.19      2.01 o 
   2  10  17      105.49      119.25      5.09 o 
   3  10  17        3.57       -0.66      2.35 o 
   4  10  17       13.93       19.73      3.31 o 
  -3  11  17        2.47        4.06      3.46 o 
  -2  11  17        0.69        2.05      2.81 o 
  -1  11  17        2.83        0.11      2.37 o 
   0  11  17       12.91       13.12      2.82 o 
   1  11  17       10.47        9.59      2.91 o 
   2  11  17       16.89       18.09      4.03 o 
   3  11  17       23.06       28.25      4.68 o 
  -2  12  17        4.37        2.68      2.39 o 
  -1  12  17       78.26       77.22      4.92 o 
   0  12  17       37.86       39.17      4.63 o 
   1  12  17        2.76       -2.21      2.21 o 
   2  12  17        7.51       12.10      2.94 o 
  -2  13  17        0.08       -1.76      2.30 o 
  -1  13  17        2.82        4.78      2.68 o 
   0  13  17        4.28       -0.77      2.82 o 
   1  13  17        0.65        0.89      2.82 o 
   2  13  17       14.44       10.13      5.19 o 
  -6   0  18        4.40        1.06      3.56 o 
  -5   0  18        2.08        4.18      2.27 o 
  -4   0  18       33.28       37.47      2.89 o 
  -3   0  18      116.90       88.16      4.36 o 
  -2   0  18        0.41       -2.22      2.22 o 
  -1   0  18      296.12      274.23      6.42 o 
   0   0  18        0.06        0.98      1.93 o 
   1   0  18      572.41      594.96      9.32 o 
   2   0  18       25.80       23.77      3.16 o 
   3   0  18       73.87       76.18      4.19 o 
   4   0  18        8.26        2.73      2.60 o 
   5   0  18       25.09       22.91      3.66 o 
  -6   1  18       26.59       27.07      3.21 o 
  -5   1  18        8.98       12.21      1.72 o 
  -4   1  18        0.70       -1.29      1.29 o 
  -3   1  18      325.20      276.05      5.43 o 
  -2   1  18      525.95      469.32      7.71 o 
  -1   1  18       49.75       49.74      1.74 o 
   0   1  18        0.51        3.05      0.92 o 
   1   1  18      189.32      184.25      3.72 o 
   2   1  18       48.01       52.82      1.87 o 
   3   1  18       97.31      103.95      2.92 o 
   4   1  18       29.57       26.75      2.34 o 
   5   1  18       55.59       56.38      3.33 o 
  -5   2  18        1.41        1.06      1.89 o 
  -4   2  18       40.16       38.46      2.09 o 
  -3   2  18        2.71        2.65      1.50 o 
  -2   2  18      170.38      153.59      4.29 o 
  -1   2  18      322.23      321.02      5.21 o 
   0   2  18        3.22        5.02      1.01 o 
   1   2  18       82.81       87.36      2.03 o 
   2   2  18       57.12       56.44      1.99 o 
   3   2  18       27.50       24.65      1.85 o 
   4   2  18       64.71       70.51      3.38 o 
   5   2  18        2.91        5.11      2.05 o 
  -5   3  18       33.28       43.37      2.76 o 
  -4   3  18        3.34        0.69      1.27 o 
  -3   3  18       72.41       62.24      3.57 o 
  -2   3  18      480.11      444.11      6.70 o 
  -1   3  18        6.39        4.20      2.00 o 
   0   3  18      116.78      104.30      2.52 o 
   1   3  18      124.02      136.60      2.95 o 
   2   3  18      254.61      262.17      4.47 o 
   3   3  18        0.13        0.43      1.43 o 
   4   3  18        0.49       -1.70      1.70 o 
   5   3  18       21.84       23.19      2.94 o 
  -5   4  18       12.05       11.98      2.11 o 
  -4   4  18       27.01       26.65      2.52 o 
  -3   4  18       82.20       80.21      2.85 o 
  -2   4  18      432.42      413.12      7.37 o 
  -1   4  18      307.04      301.35      8.42 o 
   0   4  18     1141.75     1058.98     11.55 o 
   1   4  18      200.75      165.65      3.66 o 
   2   4  18       34.93       37.36      2.28 o 
   3   4  18       25.29       24.24      2.20 o 
   4   4  18      182.41      171.58      5.50 o 
   5   4  18       53.37       50.12      3.61 o 
  -5   5  18        8.39        8.76      2.10 o 
  -4   5  18        0.09        1.42      1.74 o 
  -3   5  18        7.04        6.47      1.60 o 
  -2   5  18      143.85      156.54      4.85 o 
  -1   5  18      251.31      248.57      5.63 o 
   0   5  18        0.34       -0.37      1.48 o 
   1   5  18       32.00       27.26      1.85 o 
   2   5  18      218.37      213.99      7.06 o 
   3   5  18       22.10       24.48      2.30 o 
   4   5  18        1.54        2.03      2.03 o 
   5   5  18       44.76       46.32      3.56 o 
  -5   6  18        0.05       -1.84      1.84 o 
  -4   6  18        5.94        3.74      2.02 o 
  -3   6  18      234.91      227.66      9.20 o 
  -2   6  18      136.09      133.19      3.96 o 
  -1   6  18       45.91       44.53      2.43 o 
   0   6  18      598.23      568.25      8.44 o 
   1   6  18      263.88      222.76      4.17 o 
   2   6  18       54.71       54.02      5.21 o 
   3   6  18        9.67        6.05      1.95 o 
   4   6  18        4.63        5.55      2.37 o 
   5   6  18        0.92        0.62      2.25 o 
  -5   7  18        3.31        3.55      3.80 o 
  -4   7  18       17.07       14.57      2.34 o 
  -3   7  18       20.50       18.28      4.94 o 
  -2   7  18       83.27       82.02      3.70 o 
  -1   7  18      349.67      339.94      5.90 o 
   0   7  18       15.07        6.97      1.72 o 
   1   7  18      371.94      333.92      6.73 o 
   2   7  18       34.25       33.91      2.51 o 
   3   7  18       33.80       39.73      2.76 o 
   4   7  18       25.87       29.49      3.01 o 
   5   7  18        4.65        5.65      3.91 o 
  -4   8  18        3.15        1.24      2.21 o 
  -3   8  18        2.31        1.48      4.20 o 
  -2   8  18        0.04        2.37      2.77 o 
  -1   8  18        9.86        7.80      1.91 o 
   0   8  18      420.16      415.46      7.01 o 
   1   8  18        0.36        4.32      1.84 o 
   2   8  18       18.84       20.52      2.65 o 
   3   8  18        0.00       -0.71      1.86 o 
   4   8  18       24.81       30.09      3.18 o 
  -4   9  18       29.90       30.35      7.66 o 
  -3   9  18       12.08       10.51      3.95 o 
  -2   9  18        6.45        3.15      1.79 o 
  -1   9  18        1.06        1.61      1.95 o 
   0   9  18       48.43       44.82      2.83 o 
   1   9  18      101.03       99.81      3.92 o 
   2   9  18        0.03       -2.01      2.09 o 
   3   9  18       32.95       33.71      3.23 o 
   4   9  18       12.73       13.38      2.89 o 
  -4  10  18       45.56       60.29      8.90 o 
  -3  10  18        3.14       11.37      5.44 o 
  -2  10  18       16.42       16.57      3.21 o 
  -1  10  18       12.66       12.58      2.54 o 
   0  10  18      162.63      157.57      5.51 o 
   1  10  18       60.08       63.10      3.45 o 
   2  10  18        8.09       14.91      2.82 o 
   3  10  18        0.72        1.24      2.74 o 
   4  10  18       18.96       24.45      3.66 o 
  -3  11  18        0.02       -0.99      4.94 o 
  -2  11  18        2.41        3.02      2.30 o 
  -1  11  18        4.26        3.28      2.46 o 
   0  11  18        1.04        1.59      2.39 o 
   1  11  18        2.40        3.45      2.30 o 
   2  11  18       78.47       83.62      4.62 o 
   3  11  18      103.40      114.46      6.01 o 
  -2  12  18        0.16       -2.14      2.14 o 
  -1  12  18        0.91        1.18      3.10 o 
   0  12  18        2.90       -0.74      2.75 o 
   1  12  18        2.08        2.19      2.45 o 
   2  12  18        7.79        9.84      3.66 o 
  -1  13  18       26.18       23.96      6.70 o 
   0  13  18       11.65       10.05      3.23 o 
   1  13  18       13.96       11.62      4.01 o 
  -5   1  19       43.96       51.97      2.40 o 
  -4   1  19        3.20        0.87      1.41 o 
  -3   1  19        3.12        4.30      1.59 o 
  -2   1  19      346.17      342.11      6.17 o 
  -1   1  19       39.25       28.20      1.51 o 
   0   1  19       64.69       72.56      2.08 o 
   1   1  19      337.27      328.06      4.61 o 
   2   1  19        4.51        3.41      1.13 o 
   3   1  19       11.48        9.87      1.54 o 
   4   1  19        1.54        0.33      1.70 o 
   5   1  19        3.88       -0.86      2.01 o 
  -5   2  19        0.84        3.47      1.88 o 
  -4   2  19       45.96       50.88      2.91 o 
  -3   2  19        1.24        1.59      1.45 o 
  -2   2  19      531.23      495.86      8.20 o 
  -1   2  19       88.31       77.92      2.38 o 
   0   2  19        0.01        1.01      0.99 o 
   1   2  19       48.91       54.96      1.73 o 
   2   2  19       97.33       93.25      2.86 o 
   3   2  19        1.04       -0.35      1.33 o 
   4   2  19       43.30       43.40      2.77 o 
   5   2  19        6.38        5.33      2.15 o 
  -5   3  19      124.17      133.73      4.06 o 
  -4   3  19       54.28       58.56      2.28 o 
  -3   3  19       23.42       19.41      2.00 o 
  -2   3  19      633.55      639.12      9.04 o 
  -1   3  19     1082.13     1009.89     16.62 o 
   0   3  19       58.93       51.58      2.22 o 
   1   3  19      558.60      516.90     12.30 o 
   2   3  19       19.18       18.77      1.72 o 
   3   3  19       97.54       91.49      3.99 o 
   4   3  19       85.52       75.39      3.89 o 
   5   3  19        2.50        2.51      2.33 o 
  -5   4  19        1.09        0.87      1.89 o 
  -4   4  19       18.02       16.85      2.33 o 
  -3   4  19       14.92       20.24      1.86 o 
  -2   4  19     1545.13     1370.49     19.50 o 
  -1   4  19      788.47      722.46     12.83 o 
   0   4  19       52.19       47.33      1.87 o 
   1   4  19      880.37      804.13     11.09 o 
   2   4  19      182.34      170.85      6.74 o 
   3   4  19        2.08        2.48      1.74 o 
   4   4  19       15.17       18.42      2.71 o 
   5   4  19        4.10        4.08      2.39 o 
  -5   5  19        6.40        6.02      2.12 o 
  -4   5  19        4.67        0.93      1.71 o 
  -3   5  19        9.09        9.23      1.60 o 
  -2   5  19        5.92        7.31      1.75 o 
  -1   5  19      851.50      811.69     15.91 o 
   0   5  19      416.15      380.37      8.51 o 
   1   5  19       16.11       14.54      1.67 o 
   2   5  19      102.42       90.24      3.33 o 
   3   5  19       13.46       12.25      2.35 o 
   4   5  19       64.14       58.29      3.84 o 
   5   5  19        1.21        1.66      2.25 o 
  -5   6  19        1.79        0.54      2.07 o 
  -4   6  19      114.27      109.43      6.06 o 
  -3   6  19        0.78        0.52      1.86 o 
  -2   6  19       27.45       22.97      2.28 o 
  -1   6  19        1.76        2.86      1.96 o 
   0   6  19      334.46      291.74      6.11 o 
   1   6  19       57.53       44.99      2.64 o 
   2   6  19       62.27       60.94      2.92 o 
   3   6  19       12.34       14.80      2.17 o 
   4   6  19       12.91       17.23      2.72 o 
   5   6  19        4.82        3.14      2.43 o 
  -5   7  19       11.11       13.11      2.41 o 
  -4   7  19       17.08       20.40      2.67 o 
  -3   7  19        0.38        2.97      3.95 o 
  -2   7  19      230.26      224.56      6.10 o 
  -1   7  19        5.20        2.25      1.70 o 
   0   7  19       56.30       47.20      2.33 o 
   1   7  19       22.26       23.98      2.26 o 
   2   7  19        3.44        8.98      2.21 o 
   3   7  19       76.99       77.63      3.55 o 
   4   7  19        1.74        1.37      2.25 o 
   5   7  19        2.19        1.19      2.46 o 
  -4   8  19       16.87        9.27      3.41 o 
  -3   8  19       17.23       15.95      3.84 o 
  -2   8  19       17.39       15.23      2.46 o 
  -1   8  19      173.23      159.95      4.00 o 
   0   8  19       87.90       88.28      3.46 o 
   1   8  19        0.00        0.53      1.79 o 
   2   8  19       14.79       18.88      2.65 o 
   3   8  19        2.10        4.40      2.28 o 
   4   8  19        0.58        0.59      2.25 o 
  -4   9  19       20.48       24.94      2.98 o 
  -3   9  19        7.27        8.00      3.66 o 
  -2   9  19        0.69       -2.03      2.03 o 
  -1   9  19       24.46       20.37      2.51 o 
   0   9  19       74.23       77.04      7.12 o 
   1   9  19        5.99        7.55      2.78 o 
   2   9  19        5.34        5.86      2.43 o 
   3   9  19       60.77       65.26      4.05 o 
   4   9  19        6.23        5.67      3.95 o 
  -3  10  19        2.22        4.94      4.94 o 
  -2  10  19       32.54       31.51      2.55 o 
  -1  10  19        1.95        0.95      2.25 o 
   0  10  19        0.57        1.91      2.55 o 
   1  10  19        2.33        2.28      2.20 o 
   2  10  19        5.28        8.16      2.60 o 
   3  10  19       57.69       66.61      4.68 o 
  -3  11  19       35.58       50.41      8.40 o 
  -2  11  19       63.37       73.92      5.66 o 
  -1  11  19       35.51       31.34      3.32 o 
   0  11  19      312.43      291.88      7.98 o 
   1  11  19       74.93       72.00      3.85 o 
   2  11  19        2.58        3.49      2.80 o 
   3  11  19        1.52        2.75      2.78 o 
  -2  12  19        4.12        6.14      2.48 o 
  -1  12  19       14.97       20.33      3.11 o 
   0  12  19        1.62        1.98      2.82 o 
   1  12  19       41.02       45.68      3.50 o 
   2  12  19       88.72      100.11      5.31 o 
  -1  13  19        7.77        8.20      3.05 o 
   0  13  19       16.02       15.50      3.65 o 
   1  13  19        3.67        1.27      3.66 o 
  -5   0  20        0.02       -0.39      2.39 o 
  -4   0  20      161.54      148.87      5.09 o 
  -3   0  20      167.78      126.06      5.24 o 
  -2   0  20       42.86       41.30      3.14 o 
  -1   0  20      129.68      133.44      5.01 o 
   0   0  20     1224.06     1225.28     23.36 o 
   1   0  20      283.76      299.43      5.74 o 
   2   0  20       29.13       32.42      3.54 o 
   3   0  20        6.01       11.48      2.80 o 
   4   0  20        2.26       -1.55      2.37 o 
   5   0  20       90.10       91.66      5.76 o 
  -5   1  20       42.42       50.79      3.85 o 
  -4   1  20       11.37       13.73      1.94 o 
  -3   1  20      169.49      159.86      4.07 o 
  -2   1  20       12.22        7.31      1.59 o 
  -1   1  20      100.16       86.44      2.35 o 
   0   1  20      143.97      145.09      3.45 o 
   1   1  20       16.40       20.12      1.35 o 
   2   1  20       76.36       76.18      2.45 o 
   3   1  20        1.73        2.49      2.00 o 
   4   1  20        3.23        2.09      1.84 o 
   5   1  20        0.35        0.36      2.00 o 
  -5   2  20       10.19        8.26      2.02 o 
  -4   2  20       48.28       43.88      2.25 o 
  -3   2  20        1.60        0.94      1.45 o 
  -2   2  20      196.90      174.77      4.85 o 
  -1   2  20      556.52      525.94      7.73 o 
   0   2  20      162.91      166.71      3.26 o 
   1   2  20      494.87      492.41     12.09 o 
   2   2  20       30.47       27.64      1.63 o 
   3   2  20        2.74        1.74      1.51 o 
   4   2  20       26.72       27.60      2.53 o 
   5   2  20       14.22       14.57      2.82 o 
  -5   3  20       18.52       23.21      2.49 o 
  -4   3  20        1.02        2.05      1.89 o 
  -3   3  20       58.62       51.22      2.47 o 
  -2   3  20       39.25       38.11      2.26 o 
  -1   3  20      640.18      617.19      9.88 o 
   0   3  20       86.78       84.51      2.41 o 
   1   3  20      266.49      250.25      4.36 o 
   2   3  20        8.18        8.67      1.50 o 
   3   3  20        2.03        1.19      1.70 o 
   4   3  20        1.32        1.91      2.81 o 
   5   3  20       15.06       14.19      2.82 o 
  -5   4  20       18.58       26.67      2.52 o 
  -4   4  20        2.05       -0.13      1.73 o 
  -3   4  20       11.14       14.21      1.86 o 
  -2   4  20       95.54       89.86      3.70 o 
  -1   4  20     1653.82     1658.92     37.02 o 
   0   4  20       65.29       69.48      2.47 o 
   1   4  20      548.15      526.72      8.04 o 
   2   4  20      114.42      113.84      3.85 o 
   3   4  20        0.02        1.92      1.74 o 
   4   4  20       47.84       51.00      3.82 o 
   5   4  20        0.00       -2.14      2.14 o 
  -5   5  20        2.94        3.47      2.23 o 
  -4   5  20        1.23        3.08      1.83 o 
  -3   5  20      112.40       98.02      4.64 o 
  -2   5  20       89.17      100.50      3.52 o 
  -1   5  20      728.12      698.45     12.70 o 
   0   5  20      404.50      380.73      6.36 o 
   1   5  20        9.44       14.56      1.63 o 
   2   5  20      320.67      292.81      6.30 o 
   3   5  20       43.85       36.72      2.65 o 
   4   5  20        6.57        5.65      2.33 o 
   5   5  20       36.52       28.91      3.20 o 
  -5   6  20        0.67        1.36      2.08 o 
  -4   6  20        5.40        5.59      2.19 o 
  -3   6  20       57.28       49.57      2.98 o 
  -2   6  20       46.33       45.89      3.03 o 
  -1   6  20       47.76       44.63      3.03 o 
   0   6  20       92.56       84.92      3.33 o 
   1   6  20       54.64       52.28      3.23 o 
   2   6  20        0.11        0.88      1.70 o 
   3   6  20        1.87        5.09      1.93 o 
   4   6  20       28.25       33.16      3.20 o 
   5   6  20       10.41        6.11      2.75 o 
  -4   7  20        3.89        5.08      2.26 o 
  -3   7  20        0.69       -1.77      1.77 o 
  -2   7  20        4.48        5.01      2.16 o 
  -1   7  20        2.78        2.60      1.75 o 
   0   7  20      147.26      149.62      5.15 o 
   1   7  20       43.72       40.21      3.14 o 
   2   7  20      137.55      134.62      7.97 o 
   3   7  20       18.43       17.67      2.45 o 
   4   7  20        4.78        7.46      2.54 o 
  -4   8  20        1.14       -1.30      2.26 o 
  -3   8  20        0.02        2.47      4.94 o 
  -2   8  20       15.58       15.03      2.44 o 
  -1   8  20      104.70       99.60      3.21 o 
   0   8  20       11.04       15.29      3.15 o 
   1   8  20       72.43       64.51      5.35 o 
   2   8  20       18.13       15.71      3.94 o 
   3   8  20       46.20       54.37      3.76 o 
   4   8  20        0.70       -1.05      2.46 o 
  -4   9  20       22.25       22.51      4.25 o 
  -3   9  20       10.17       10.42      4.20 o 
  -2   9  20        5.78        4.12      2.39 o 
  -1   9  20        9.68        8.53      1.88 o 
   0   9  20      292.79      275.25      7.32 o 
   1   9  20       15.69       13.64      2.38 o 
   2   9  20        3.70        4.82      2.39 o 
   3   9  20       46.04       52.33      4.44 o 
   4   9  20       35.27       43.00      4.50 o 
  -3  10  20        2.21        6.42      5.44 o 
  -2  10  20        3.73        3.24      2.33 o 
  -1  10  20       30.15       30.34      5.75 o 
   0  10  20       25.12       25.83      3.11 o 
   1  10  20      170.42      168.22      8.70 o 
   2  10  20        0.91        1.61      2.49 o 
   3  10  20       24.06       31.32      3.57 o 
  -3  11  20       85.90       84.01      9.88 o 
  -2  11  20        0.95        2.69      2.39 o 
  -1  11  20       24.41       27.00      3.69 o 
   0  11  20       82.76       77.60      4.77 o 
   1  11  20       16.00       11.49      2.70 o 
   2  11  20        4.60        5.17      2.82 o 
   3  11  20       22.94       21.62      3.53 o 
  -2  12  20        1.64        2.45      2.80 o 
  -1  12  20        5.96        3.99      2.90 o 
   0  12  20       13.17       15.44      4.34 o 
   1  12  20       23.34       30.77     11.86 o 
   2  12  20       21.29       25.26      3.76 o 
   0  13  20        5.26        5.76      3.23 o 
  -5   1  21        4.97        6.78      1.75 o 
  -4   1  21        0.21        0.01      1.70 o 
  -3   1  21       27.55       28.56      2.28 o 
  -2   1  21       13.14        8.15      1.73 o 
  -1   1  21       73.05       71.50      2.56 o 
   0   1  21      126.61      119.53      2.86 o 
   1   1  21       47.68       43.07      1.81 o 
   2   1  21        1.24        0.93      1.32 o 
   3   1  21        1.33        1.23      1.70 o 
   4   1  21        0.64        0.55      1.93 o 
   5   1  21        9.03        8.97      2.36 o 
  -5   2  21       23.86       28.56      2.60 o 
  -4   2  21       48.34       47.24      2.50 o 
  -3   2  21       84.89       87.18      5.28 o 
  -2   2  21        9.33        7.57      1.70 o 
  -1   2  21      943.46      879.67     13.15 o 
   0   2  21      378.01      355.87      5.92 o 
   1   2  21      555.22      539.90      9.08 o 
   2   2  21      735.89      695.98      9.27 o 
   3   2  21        9.27        9.61      1.83 o 
   4   2  21        1.28        2.54      2.17 o 
   5   2  21       16.05       11.34      2.82 o 
  -5   3  21       12.13       11.51      2.25 o 
  -4   3  21       20.13       20.17      1.86 o 
  -3   3  21        3.30        7.82      1.79 o 
  -2   3  21      216.09      187.05      4.55 o 
  -1   3  21      182.20      160.34      5.42 o 
   0   3  21      110.70       99.66      2.96 o 
   1   3  21        0.03       -0.28      1.22 o 
   2   3  21       31.94       36.15      2.04 o 
   3   3  21        3.05        3.02      1.72 o 
   4   3  21        4.71        4.99      2.25 o 
   5   3  21        6.37        5.89      2.54 o 
  -5   4  21        0.28        4.34      2.06 o 
  -4   4  21        8.24        7.56      2.42 o 
  -3   4  21       54.95       51.69      2.63 o 
  -2   4  21        9.17        7.36      2.03 o 
  -1   4  21      167.23      152.48      4.25 o 
   0   4  21      146.85      146.99      5.18 o 
   1   4  21      738.35      672.59     10.79 o 
   2   4  21      312.28      273.24      6.70 o 
   3   4  21        3.45        2.50      1.74 o 
   4   4  21        0.18       -1.38      2.03 o 
   5   4  21       26.41       36.62      3.49 o 
  -5   5  21       21.79       20.22      3.00 o 
  -4   5  21       57.28       66.55      3.09 o 
  -3   5  21        3.05        1.76      1.60 o 
  -2   5  21       10.37        7.09      2.09 o 
  -1   5  21       18.66       16.68      2.71 o 
   0   5  21      140.66      128.41      3.89 o 
   1   5  21        5.78        3.06      1.51 o 
   2   5  21        1.94       -0.74      1.59 o 
   3   5  21       53.43       46.55      2.95 o 
   4   5  21        1.12        0.67      2.14 o 
   5   5  21        0.27        2.27      2.54 o 
  -5   6  21       10.45       16.12      4.92 o 
  -4   6  21        0.47        0.83      2.09 o 
  -3   6  21       39.77       42.17      4.07 o 
  -2   6  21       58.36       59.95      3.27 o 
  -1   6  21       38.44       36.21      2.89 o 
   0   6  21        0.02        2.47      1.70 o 
   1   6  21       19.80       24.38      2.54 o 
   2   6  21       33.52       26.80      3.92 o 
   3   6  21       26.31       26.27      2.66 o 
   4   6  21        0.08       -0.02      2.25 o 
   5   6  21       34.24       34.31      3.56 o 
  -4   7  21        4.36        2.90      2.25 o 
  -3   7  21        0.76        1.98      3.21 o 
  -2   7  21       17.48       16.54      2.97 o 
  -1   7  21       19.09       19.41      3.93 o 
   0   7  21      362.00      330.97      7.98 o 
   1   7  21       42.31       33.80      2.94 o 
   2   7  21        1.95        1.03      2.14 o 
   3   7  21       62.04       59.73      3.42 o 
   4   7  21        2.23        2.15      2.43 o 
  -4   8  21        0.07        1.55      2.39 o 
  -3   8  21        6.38        5.44      4.94 o 
  -2   8  21       26.69       27.79      4.10 o 
  -1   8  21        0.49       -0.07      1.84 o 
   0   8  21        0.76       -1.33      2.17 o 
   1   8  21       40.33       35.51      2.76 o 
   2   8  21       11.35        8.55      2.60 o 
   3   8  21       14.21       22.78      3.07 o 
   4   8  21       14.12       13.19      3.11 o 
  -4   9  21        0.16       -2.51      2.51 o 
  -3   9  21        4.41        7.58      3.66 o 
  -2   9  21        2.94        5.59      2.48 o 
  -1   9  21        0.98       -0.58      1.92 o 
   0   9  21        0.57        3.66      2.61 o 
   1   9  21       15.93       13.24      2.38 o 
   2   9  21       36.77       34.05      3.40 o 
   3   9  21        8.12       10.87      2.78 o 
   4   9  21       35.20       43.25      4.50 o 
  -3  10  21        1.07        1.98      5.44 o 
  -2  10  21       29.50       32.54      3.23 o 
  -1  10  21        5.37        6.69      2.36 o 
   0  10  21       16.89       14.89      2.94 o 
   1  10  21       44.44       42.69      4.85 o 
   2  10  21        1.11        2.52      2.60 o 
   3  10  21       61.12       75.48      4.71 o 
  -3  11  21       52.03       54.36      8.40 o 
  -2  11  21        0.08       -2.01      3.21 o 
  -1  11  21       13.97       10.08      2.43 o 
   0  11  21       50.93       58.18      4.18 o 
   1  11  21        1.35       -2.46      2.46 o 
   2  11  21        0.54       -0.92      2.64 o 
  -2  12  21        0.50        3.90      8.65 o 
  -1  12  21       16.76       15.75      2.63 o 
   0  12  21       30.01       36.30      3.89 o 
   1  12  21       13.33       14.06      4.15 o 
   2  12  21       24.21       23.25      4.85 o 
  -5   0  22        1.72        8.29      2.94 o 
  -4   0  22       10.97       13.69      5.93 o 
  -3   0  22        0.22        0.49      2.25 o 
  -2   0  22        0.14        6.16      3.46 o 
  -1   0  22      169.90      153.79      4.46 o 
   0   0  22      310.98      305.50      6.94 o 
   1   0  22      272.88      284.03      6.75 o 
   2   0  22       40.48       44.16      4.27 o 
   3   0  22       28.77       30.64      8.65 o 
   4   0  22        0.39        0.69      2.60 o 
   5   0  22       12.50        6.20      3.44 o 
  -5   1  22       19.68       20.04      2.03 o 
  -4   1  22        8.01       10.13      1.95 o 
  -3   1  22       30.58       22.49      2.15 o 
  -2   1  22       12.05        3.26      2.35 o 
  -1   1  22       67.46       72.55      2.60 o 
   0   1  22      952.10      896.43     10.99 o 
   1   1  22      120.71      112.20      2.88 o 
   2   1  22      629.70      627.96     10.50 o 
   3   1  22       44.81       43.49      2.76 o 
   4   1  22       75.39       83.77      3.75 o 
   5   1  22       28.94       24.99      3.30 o 
  -5   2  22       59.72       72.55      3.41 o 
  -4   2  22       23.32       33.79      2.60 o 
  -3   2  22        9.07       11.64      1.93 o 
  -2   2  22       55.09       32.86      2.78 o 
  -1   2  22      414.91      333.18      5.74 o 
   0   2  22        4.92        2.65      1.34 o 
   1   2  22      638.24      619.55     11.63 o 
   2   2  22      109.72      102.31      3.06 o 
   3   2  22       12.81       12.55      1.92 o 
   4   2  22        0.07        1.84      2.17 o 
   5   2  22        3.25        7.65      2.60 o 
  -5   3  22        0.12        0.41      1.95 o 
  -4   3  22       64.64       75.58      2.98 o 
  -3   3  22        0.99        1.97      1.70 o 
  -2   3  22       27.20       26.82      2.13 o 
  -1   3  22       87.35       89.68      3.25 o 
   0   3  22      507.23      463.20      7.34 o 
   1   3  22      355.33      332.81      6.44 o 
   2   3  22        6.30        4.98      1.56 o 
   3   3  22       19.12       21.29      3.41 o 
   4   3  22       10.45        5.52      2.39 o 
   5   3  22       17.62       21.27      3.11 o 
  -5   4  22       86.71      107.37      4.04 o 
  -4   4  22       28.78       39.48      2.09 o 
  -3   4  22       76.45       73.65      3.42 o 
  -2   4  22       91.81       70.85      3.05 o 
  -1   4  22        9.35       11.27      2.01 o 
   0   4  22       17.83       17.16      2.37 o 
   1   4  22      292.23      261.17      6.48 o 
   2   4  22       10.29        5.74      1.63 o 
   3   4  22       34.63       34.52      2.78 o 
   4   4  22        6.06       11.64      2.54 o 
   5   4  22        4.76        9.35      2.68 o 
  -5   5  22        0.61       -0.34      2.23 o 
  -4   5  22      154.15      167.37      4.56 o 
  -3   5  22       76.26       94.56      3.33 o 
  -2   5  22        8.16        6.92      2.16 o 
  -1   5  22      424.01      408.40      8.92 o 
   0   5  22       58.04       60.60      3.02 o 
   1   5  22      116.95      107.25      3.41 o 
   2   5  22        1.29        1.84      1.68 o 
   3   5  22        2.57        0.30      1.88 o 
   4   5  22       43.87       39.87      3.40 o 
   5   5  22        5.08        1.72      2.54 o 
  -4   6  22        0.41       -1.89      2.09 o 
  -3   6  22       28.40       30.15      4.08 o 
  -2   6  22       68.43       65.78      8.40 o 
  -1   6  22      259.56      228.33      6.34 o 
   0   6  22      386.24      362.98      7.34 o 
   1   6  22        4.33        3.52      2.08 o 
   2   6  22       29.39       32.35      2.57 o 
   3   6  22       24.01       22.59      2.49 o 
   4   6  22        1.99        6.93      2.54 o 
  -4   7  22        1.69       -2.10      2.39 o 
  -3   7  22       15.96       21.46      2.65 o 
  -2   7  22        4.54        3.26      2.47 o 
  -1   7  22        2.81        1.20      3.21 o 
   0   7  22       20.17       16.95      2.28 o 
   1   7  22        4.04        2.14      2.00 o 
   2   7  22       32.82       33.09      3.11 o 
   3   7  22        1.98       -0.20      2.35 o 
   4   7  22       16.84       21.43      3.11 o 
  -4   8  22        3.27        3.00      2.57 o 
  -3   8  22       36.12       24.71      6.42 o 
  -2   8  22       31.97       36.25      3.66 o 
  -1   8  22      105.28      103.72      5.95 o 
   0   8  22       16.43       22.93      3.66 o 
   1   8  22        5.58        5.30      2.37 o 
   2   8  22       34.63       30.32      3.23 o 
   3   8  22        0.62        0.00      2.43 o 
   4   8  22       54.20       57.84      5.83 o 
  -3   9  22        9.30       13.32      5.93 o 
  -2   9  22       14.07       14.56      4.94 o 
  -1   9  22       73.64       71.65      3.48 o 
   0   9  22        0.54        4.63      2.46 o 
   1   9  22       13.77       16.06      2.59 o 
   2   9  22        1.00        0.75      2.60 o 
   3   9  22        0.92       -2.53      2.53 o 
  -3  10  22        0.87        4.94      5.93 o 
  -2  10  22        0.00       -1.73      2.73 o 
  -1  10  22       17.00       11.02      2.99 o 
   0  10  22        0.76        1.26      2.54 o 
   1  10  22        0.03       -2.54      2.54 o 
   2  10  22        0.50        2.04      2.93 o 
   3  10  22       43.73       58.65      4.40 o 
  -2  11  22       57.40       55.84      5.93 o 
  -1  11  22        2.97        1.07      2.13 o 
   0  11  22        6.61        1.93      2.78 o 
   1  11  22       90.29       74.02      7.17 o 
   2  11  22       29.88       34.04      3.82 o 
  -1  12  22       32.51       29.92      3.86 o 
   0  12  22        4.42        6.16      3.01 o 
   1  12  22        3.20        3.65      3.95 o 
  -5   1  23       21.71       23.22      2.20 o 
  -4   1  23       20.00       21.99      2.28 o 
  -3   1  23        3.43        0.78      2.20 o 
  -2   1  23      270.26      241.67      5.37 o 
  -1   1  23       19.86        7.75      1.55 o 
   0   1  23      161.81      177.66      3.70 o 
   1   1  23      142.98      150.53      3.84 o 
   2   1  23      222.03      232.47      5.43 o 
   3   1  23        0.08        0.82      2.00 o 
   4   1  23        6.58        9.53      2.65 o 
   5   1  23        2.13        0.89      2.54 o 
  -5   2  23       10.23       13.99      2.37 o 
  -4   2  23       20.20       20.13      2.31 o 
  -3   2  23       27.79       21.57      2.54 o 
  -2   2  23      199.25      164.56      4.43 o 
  -1   2  23        1.35        0.73      1.45 o 
   0   2  23      364.27      373.62      7.04 o 
   1   2  23      303.31      299.80      7.73 o 
   2   2  23      569.09      573.70      9.01 o 
   3   2  23       25.26       26.42      2.85 o 
   4   2  23        4.10        2.72      2.37 o 
   5   2  23        5.33        3.65      2.62 o 
  -5   3  23       80.68       87.70      3.72 o 
  -4   3  23      165.73      173.76      4.28 o 
  -3   3  23        6.31        7.66      1.88 o 
  -2   3  23      274.06      222.14      5.12 o 
  -1   3  23       29.12       15.02      1.98 o 
   0   3  23      231.08      219.63      5.89 o 
   1   3  23      140.27      138.28      3.66 o 
   2   3  23       96.10      103.26      3.38 o 
   3   3  23       38.00       37.70      2.50 o 
   4   3  23       11.82        9.12      2.54 o 
   5   3  23        7.38        3.88      2.75 o 
  -5   4  23        0.08        1.44      2.12 o 
  -4   4  23        0.00       -0.47      1.56 o 
  -3   4  23        2.27        2.55      1.74 o 
  -2   4  23        0.19       -0.59      1.70 o 
  -1   4  23      316.79      318.38      6.60 o 
   0   4  23        0.96        1.46      1.89 o 
   1   4  23        4.52        4.97      1.38 o 
   2   4  23        8.69        6.88      1.87 o 
   3   4  23       11.87       10.45      2.01 o 
   4   4  23        0.05        0.82      2.28 o 
   5   4  23        4.62        3.80      2.54 o 
  -5   5  23        5.67        5.14      2.31 o 
  -4   5  23       93.89      103.28      3.80 o 
  -3   5  23        0.63       -0.77      1.75 o 
  -2   5  23        3.28        3.60      3.81 o 
  -1   5  23      179.15      166.07      5.32 o 
   0   5  23      117.03      100.19      4.26 o 
   1   5  23        4.43        2.91      1.67 o 
   2   5  23        9.21        6.96      1.93 o 
   3   5  23        0.54       -1.48      1.88 o 
   4   5  23        4.06        3.48      2.39 o 
  -4   6  23       17.97       30.10      3.97 o 
  -3   6  23       16.13       14.45      2.25 o 
  -2   6  23       13.03       11.86      2.83 o 
  -1   6  23       82.85       80.63      5.34 o 
   0   6  23      529.82      498.98      9.20 o 
   1   6  23       48.23       61.01      3.61 o 
   2   6  23      110.01      100.04      7.75 o 
   3   6  23       15.86       18.54      2.57 o 
   4   6  23       21.26       21.15      3.11 o 
  -4   7  23        1.13       -0.98      2.51 o 
  -3   7  23        1.92        5.00      5.68 o 
  -2   7  23       43.73       44.29      4.02 o 
  -1   7  23       63.28       64.97      7.28 o 
   0   7  23      139.87      130.15      6.21 o 
   1   7  23        0.70        1.50      2.17 o 
   2   7  23        6.44        3.88      2.43 o 
   3   7  23       31.85       34.25      3.03 o 
   4   7  23        1.80       -2.37      2.37 o 
  -4   8  23        4.94        3.06      2.57 o 
  -3   8  23        0.29        1.48      4.45 o 
  -2   8  23       24.21       24.69      3.56 o 
  -1   8  23        0.24        1.57      2.31 o 
   0   8  23       30.79       34.41      3.23 o 
   1   8  23        0.41       -0.03      2.95 o 
   2   8  23       20.81       24.71      3.11 o 
   3   8  23        0.37        1.61      2.60 o 
   4   8  23        3.64       -0.44      3.09 o 
  -3   9  23       14.77       27.67      6.92 o 
  -2   9  23        8.67        8.02      3.21 o 
  -1   9  23       14.95        9.17      2.54 o 
   0   9  23        0.84       -1.73      3.21 o 
   1   9  23       45.61       51.29      4.71 o 
   2   9  23        1.89        3.19      2.60 o 
   3   9  23        3.81        5.87      2.81 o 
  -3  10  23       12.05       13.34      6.42 o 
  -2  10  23        5.73        5.18      3.21 o 
  -1  10  23        0.20       -1.15      2.28 o 
   0  10  23      112.37      105.85      7.91 o 
   1  10  23       57.38       62.16      7.41 o 
   2  10  23        3.54       -1.91      3.04 o 
   3  10  23       44.70       47.92      4.26 o 
  -2  11  23        2.02       -0.49      3.46 o 
  -1  11  23        0.87        0.10      2.46 o 
   0  11  23       24.35       24.91      3.32 o 
   1  11  23       64.13       61.64      8.15 o 
   2  11  23        2.81        0.77      2.78 o 
  -1  12  23       61.66       65.97      4.83 o 
   0  12  23       79.54       90.12      6.45 o 
   1  12  23        0.01        1.26      3.44 o 
  -5   0  24        0.01        1.61      2.44 o 
  -4   0  24      225.21      261.69     11.61 o 
  -3   0  24       57.16       45.96      3.84 o 
  -2   0  24      161.66      145.89      7.17 o 
  -1   0  24      394.58      314.30      9.09 o 
   0   0  24     2195.41     2061.22     56.83 o 
   1   0  24      461.46      445.98     18.78 o 
   2   0  24     1329.72     1311.48     27.61 o 
   3   0  24     1044.37      948.33     30.14 o 
   4   0  24       34.95       27.67      5.44 o 
   5   0  24        8.32        0.99      4.45 o 
  -5   1  24        0.03        0.93      1.72 o 
  -4   1  24        8.41        3.69      1.95 o 
  -3   1  24        4.20        4.20      2.14 o 
  -2   1  24      134.34      109.45      3.71 o 
  -1   1  24        3.97        4.48      1.78 o 
   0   1  24       25.88       22.85      1.73 o 
   1   1  24      622.43      613.28      9.32 o 
   2   1  24      308.15      303.89      7.51 o 
   3   1  24       10.09       12.35      2.57 o 
   4   1  24        7.44        6.93      3.61 o 
   5   1  24       12.47       13.83      3.01 o 
  -5   2  24       11.07       11.85      2.41 o 
  -4   2  24       32.15       40.70      2.80 o 
  -3   2  24        0.18       -0.01      1.75 o 
  -2   2  24        6.39        3.30      1.78 o 
  -1   2  24       68.69       38.94      2.21 o 
   0   2  24      324.26      286.45      4.97 o 
   1   2  24        1.48        1.88      1.64 o 
   2   2  24      598.34      566.71      9.01 o 
   3   2  24      159.45      142.77      5.23 o 
   4   2  24        2.65        4.45      3.96 o 
   5   2  24        0.03       -2.01      2.43 o 
  -5   3  24        3.36        4.10      2.14 o 
  -4   3  24        0.16       -0.87      1.93 o 
  -3   3  24        2.16        1.80      1.75 o 
  -2   3  24       41.23       41.88      2.63 o 
  -1   3  24       37.01       30.61      2.62 o 
   0   3  24      328.88      308.20      7.76 o 
   1   3  24       53.28       50.09      3.00 o 
   2   3  24       88.06       81.46      3.22 o 
   3   3  24       65.94       63.70      3.12 o 
   4   3  24        1.21        3.36      2.46 o 
   5   3  24        0.02       -2.43      2.43 o 
  -5   4  24       15.26       15.74      4.42 o 
  -4   4  24        9.67        9.05      1.87 o 
  -3   4  24       22.93       23.07      2.26 o 
  -2   4  24      147.23      128.54      4.05 o 
  -1   4  24        0.33        2.92      1.82 o 
   0   4  24        1.70        4.68      5.07 o 
   1   4  24       18.57       17.07      1.96 o 
   2   4  24        6.62        7.77      1.75 o 
   3   4  24        3.98        3.14      1.75 o 
   4   4  24        0.98       -0.55      2.14 o 
   5   4  24        0.12        2.79      4.20 o 
  -4   5  24        5.79        3.53      2.13 o 
  -3   5  24       26.71       26.72      2.57 o 
  -2   5  24       40.24       50.34      3.92 o 
  -1   5  24      162.45      138.84      4.91 o 
   0   5  24      188.57      175.36      5.61 o 
   1   5  24       22.98       19.91      3.92 o 
   2   5  24       43.42       38.02      2.60 o 
   3   5  24       31.23       34.10      2.88 o 
   4   5  24        2.59        4.50      2.54 o 
  -4   6  24        3.55        0.21      2.39 o 
  -3   6  24        9.34        8.56      2.21 o 
  -2   6  24        1.71       -1.41      2.37 o 
  -1   6  24       23.36       24.33      2.85 o 
   0   6  24       16.82       15.77      2.34 o 
   1   6  24        5.64        6.60      2.33 o 
   2   6  24       39.53       42.84      3.40 o 
   3   6  24       12.15       16.72      2.51 o 
   4   6  24       14.18       18.00      3.03 o 
  -4   7  24        0.06       -1.01      2.44 o 
  -3   7  24       65.04       74.92      3.58 o 
  -2   7  24       10.85        5.07      2.73 o 
  -1   7  24       20.17       17.47      2.62 o 
   0   7  24       58.70       57.64      6.01 o 
   1   7  24      228.52      213.25      8.04 o 
   2   7  24       17.96       21.70      2.82 o 
   3   7  24       16.51       16.36      4.44 o 
   4   7  24       68.88       74.06      4.64 o 
  -4   8  24        6.59        7.85      2.67 o 
  -3   8  24        1.09        0.99      4.94 o 
  -2   8  24        1.38        2.04      2.73 o 
  -1   8  24      111.07      108.53      4.92 o 
   0   8  24       19.16       16.79      2.85 o 
   1   8  24       47.28       50.00      4.71 o 
   2   8  24        0.66       -3.06      3.06 o 
   3   8  24       20.46       21.15      3.23 o 
  -3   9  24       21.40       23.23      6.92 o 
  -2   9  24       27.33       31.51      4.20 o 
  -1   9  24        2.15        4.16      4.94 o 
   0   9  24       15.26       13.74      2.75 o 
   1   9  24      215.47      213.55     10.87 o 
   2   9  24        0.00        0.38      2.60 o 
   3   9  24       53.98       64.86      4.80 o 
  -3  10  24       13.12       10.38      6.42 o 
  -2  10  24        4.78        6.57      6.67 o 
  -1  10  24       46.46       52.21      4.85 o 
   0  10  24        9.24       10.43      3.71 o 
   1  10  24        0.00       -0.66      3.09 o 
   2  10  24        2.70        0.76      2.74 o 
  -2  11  24       12.77       14.33      4.45 o 
  -1  11  24        2.42       -1.10      2.95 o 
   0  11  24       29.32       31.13      4.54 o 
   1  11  24        1.54        2.62      3.44 o 
   2  11  24        4.71        5.50      3.71 o 
   0  12  24       14.39       20.16      4.19 o 
  -5   1  25        0.09       -1.57      2.84 o 
  -4   1  25        0.58       -1.19      2.28 o 
  -3   1  25        2.90        0.10      1.78 o 
  -2   1  25        2.44        1.18      1.78 o 
  -1   1  25        0.17       -1.69      1.70 o 
   0   1  25        9.21        8.45      1.55 o 
   1   1  25        3.08        4.08      1.75 o 
   2   1  25        3.66        4.87      1.88 o 
   3   1  25       97.35       97.51      5.59 o 
   4   1  25       36.05       37.44      4.19 o 
   5   1  25        0.93        2.06      2.95 o 
  -5   2  25       22.05       20.77      2.63 o 
  -4   2  25       62.67       71.19      3.38 o 
  -3   2  25        0.31        2.19      1.82 o 
  -2   2  25        8.38        7.84      1.95 o 
  -1   2  25       21.87       16.21      2.15 o 
   0   2  25       40.57       40.35      2.53 o 
   1   2  25       51.09       52.04      2.90 o 
   2   2  25        2.94       -0.24      1.70 o 
   3   2  25       38.51       41.20      3.40 o 
   4   2  25        1.75        1.91      2.43 o 
   5   2  25        2.91        3.97      2.89 o 
  -5   3  25        1.40        5.36      2.31 o 
  -4   3  25        0.23       -0.57      1.88 o 
  -3   3  25        0.00        2.28      1.88 o 
  -2   3  25       26.79       31.62      2.57 o 
  -1   3  25       20.80       20.72      2.22 o 
   0   3  25      203.35      197.79      5.89 o 
   1   3  25       17.41       15.84      2.07 o 
   2   3  25       36.80       36.25      3.19 o 
   3   3  25       17.72       17.55      2.24 o 
   4   3  25       15.12       11.86      2.80 o 
   5   3  25       10.98        5.44      4.94 o 
  -4   4  25       25.31       31.62      2.37 o 
  -3   4  25       40.81       44.99      2.80 o 
  -2   4  25        6.18        6.97      2.01 o 
  -1   4  25       36.38       29.35      2.94 o 
   0   4  25        4.50        5.59      2.17 o 
   1   4  25        9.71        5.25      2.09 o 
   2   4  25      131.19      132.16      4.00 o 
   3   4  25        2.88        1.90      1.78 o 
   4   4  25        1.60        1.52      2.43 o 
  -4   5  25        0.01       -2.05      2.05 o 
  -3   5  25      135.28      159.08      5.44 o 
  -2   5  25        3.44        5.13      2.73 o 
  -1   5  25        0.30       -1.15      2.00 o 
   0   5  25        0.95        1.27      1.96 o 
   1   5  25        0.00       -1.31      1.75 o 
   2   5  25        8.08        5.06      1.92 o 
   3   5  25       37.80       37.03      2.78 o 
   4   5  25        0.12        2.57      2.77 o 
  -4   6  25       54.30       60.77      4.20 o 
  -3   6  25       65.46       79.36      3.81 o 
  -2   6  25        1.89       -0.03      3.21 o 
  -1   6  25        3.27        3.95      2.28 o 
   0   6  25      277.86      287.91     10.32 o 
   1   6  25       19.74       17.08      4.36 o 
   2   6  25        1.40       -1.52      2.30 o 
   3   6  25       40.26       41.01      3.15 o 
   4   6  25        0.41        0.18      2.30 o 
  -4   7  25       33.02       29.67      4.55 o 
  -3   7  25      142.85      166.72      6.25 o 
  -2   7  25       31.23       35.39      3.92 o 
  -1   7  25        1.82        2.83      2.37 o 
   0   7  25       70.25       63.48      5.84 o 
   1   7  25        7.39        7.84      2.65 o 
   2   7  25       40.21       49.05      3.80 o 
   3   7  25        0.02       -2.51      2.54 o 
   4   7  25        0.01        4.56      2.76 o 
  -3   8  25        5.21       11.86      5.93 o 
  -2   8  25        4.79        2.04      2.73 o 
  -1   8  25        4.78        4.65      2.54 o 
   0   8  25      131.44      126.48      5.14 o 
   1   8  25       35.97       36.82      4.36 o 
   2   8  25        8.15        9.66      3.08 o 
   3   8  25       10.17       12.99      3.18 o 
  -3   9  25       10.21        9.39      5.93 o 
  -2   9  25       63.83       61.56      4.74 o 
  -1   9  25       10.29       12.14      3.14 o 
   0   9  25       11.07       11.03      2.94 o 
   1   9  25       10.82       12.65      9.39 o 
   2   9  25        0.35       -0.60      3.31 o 
   3   9  25        0.90        4.00      2.94 o 
  -2  10  25       13.85       13.83      3.56 o 
  -1  10  25        9.96        3.36      6.92 o 
   0  10  25      125.57      129.34      5.71 o 
   1  10  25        9.13        6.42      3.49 o 
   2  10  25        0.82        0.00      3.29 o 
  -1  11  25       21.55       18.66      5.93 o 
   0  11  25        0.17       -2.64      2.65 o 
   1  11  25        4.61        5.62      3.80 o 
  -5   0  26       14.64       18.85      3.16 o 
  -4   0  26        2.29        7.52      3.09 o 
  -3   0  26       11.33        8.98      2.95 o 
  -2   0  26        7.80       10.76      2.95 o 
  -1   0  26      171.96      140.50      6.11 o 
   0   0  26       71.74       58.70      3.87 o 
   1   0  26      550.05      534.70     18.78 o 
   2   0  26       42.02       43.02     12.11 o 
   3   0  26      864.96      893.47     29.65 o 
   4   0  26      102.41      102.79      8.90 o 
  -5   1  26        0.03        0.69      1.83 o 
  -4   1  26      101.05      111.69      4.25 o 
  -3   1  26       61.07       67.33      3.33 o 
  -2   1  26        3.56       -1.67      1.78 o 
  -1   1  26      168.97      127.46      4.13 o 
   0   1  26       53.18       34.75      2.21 o 
   1   1  26      484.56      512.39     13.10 o 
   2   1  26       69.04       72.57      3.45 o 
   3   1  26       43.58       42.27      4.19 o 
   4   1  26        0.22       -1.68      2.97 o 
  -5   2  26        0.29        6.83      3.47 o 
  -4   2  26        2.28        1.45      2.05 o 
  -3   2  26        0.10        1.72      1.85 o 
  -2   2  26       52.19       41.73      2.77 o 
  -1   2  26        1.27        2.22      1.91 o 
   0   2  26        1.10        0.83      1.75 o 
   1   2  26      278.16      282.24      6.41 o 
   2   2  26      103.05      110.88     12.65 o 
   3   2  26      113.19      114.16      6.11 o 
   4   2  26       90.30       86.73      5.59 o 
  -4   3  26        9.41       12.30      2.30 o 
  -3   3  26        1.21        2.14      1.95 o 
  -2   3  26        0.44       -0.53      1.88 o 
  -1   3  26       95.93       95.17      3.64 o 
   0   3  26        2.53        5.19      2.17 o 
   1   3  26       12.37       10.32      2.09 o 
   2   3  26       76.55       73.64      4.18 o 
   3   3  26       79.76       78.77      5.24 o 
   4   3  26        0.48       -1.16      2.37 o 
  -4   4  26        0.12        1.42      1.95 o 
  -3   4  26       24.80       29.33      2.66 o 
  -2   4  26       18.43       10.91      2.78 o 
  -1   4  26       49.63       43.16      3.40 o 
   0   4  26        0.07       -0.24      1.96 o 
   1   4  26        7.82       10.73      2.46 o 
   2   4  26       84.61       72.08      4.90 o 
   3   4  26       82.85       78.50      3.57 o 
   4   4  26        0.23        1.01      3.50 o 
  -4   5  26       11.99        9.97      3.12 o 
  -3   5  26       50.76       58.36      4.27 o 
  -2   5  26        1.32        0.18      2.25 o 
  -1   5  26       76.12       74.69      6.27 o 
   0   5  26       47.66       41.63      5.45 o 
   1   5  26        0.30        1.58      2.60 o 
   2   5  26        0.46       -0.78      2.26 o 
   3   5  26       18.02       13.58      2.31 o 
   4   5  26        7.18        6.09      3.69 o 
  -4   6  26        1.98        0.11      3.06 o 
  -3   6  26        2.99        0.56      2.33 o 
  -2   6  26       21.23       22.91      3.29 o 
  -1   6  26       19.44       24.69      4.77 o 
   0   6  26       77.76       81.20      8.42 o 
   1   6  26       11.69       10.71      2.57 o 
   2   6  26        2.28        3.34      2.65 o 
   3   6  26       19.39       27.36      3.86 o 
   4   6  26        1.57        0.82      3.80 o 
  -4   7  26       22.92       22.18      4.94 o 
  -3   7  26       67.14       74.89      4.64 o 
  -2   7  26       18.04       22.39      4.94 o 
  -1   7  26        2.57        0.84      2.64 o 
   0   7  26      199.67      197.21      8.05 o 
   1   7  26      103.45      102.83      5.04 o 
   2   7  26        2.64       -0.27      4.20 o 
   3   7  26       12.75       10.16      3.11 o 
  -3   8  26        0.12       -2.95      2.95 o 
  -2   8  26       62.45       66.04      5.10 o 
  -1   8  26       18.00       21.50      3.11 o 
   0   8  26       80.86       72.76      5.80 o 
   1   8  26      406.71      400.90     12.05 o 
   2   8  26       88.39       86.70     11.12 o 
   3   8  26        3.49        0.09      2.74 o 
  -3   9  26       11.32       14.33      6.42 o 
  -2   9  26        8.99       10.18      3.29 o 
  -1   9  26       27.92       32.98      4.15 o 
   0   9  26        2.14        0.11      2.77 o 
   1   9  26       14.28       11.53      3.66 o 
   2   9  26        3.44        2.97      3.56 o 
   3   9  26        1.11       -3.80      3.80 o 
  -2  10  26        9.14       12.83      4.20 o 
  -1  10  26        9.27       10.17      6.67 o 
   0  10  26       68.26       84.10      8.29 o 
   1  10  26      101.89      111.51     13.10 o 
   2  10  26       10.25       12.85      4.15 o 
  -1  11  26        0.15        0.55      3.09 o 
   0  11  26        6.62        9.79      3.03 o 
   1  11  26        0.05       -3.20      3.20 o 
  -4   1  27        0.68        1.73      2.01 o 
  -3   1  27       23.30       24.44      2.53 o 
  -2   1  27        1.12        2.35      1.91 o 
  -1   1  27      124.22      114.92      4.01 o 
   0   1  27        5.42        3.65      1.74 o 
   1   1  27      191.90      183.94      5.56 o 
   2   1  27       35.07       36.94      2.83 o 
   3   1  27        5.66        6.18      2.80 o 
   4   1  27        4.59        9.10      3.31 o 
  -4   2  27       37.75       45.69      3.20 o 
  -3   2  27      148.28      163.72      5.69 o 
  -2   2  27        0.14        4.45      2.03 o 
  -1   2  27      248.37      215.88      6.33 o 
   0   2  27      179.49      165.28      5.71 o 
   1   2  27      193.13      172.27      5.69 o 
   2   2  27       29.90       31.04      3.23 o 
   3   2  27      110.50      118.46      6.11 o 
   4   2  27      111.86      114.81     12.60 o 
  -4   3  27        0.03       -0.61      2.14 o 
  -3   3  27       90.50       91.01      3.92 o 
  -2   3  27        8.37       14.52      2.28 o 
  -1   3  27      134.47      134.57      6.79 o 
   0   3  27        2.05        0.77      1.91 o 
   1   3  27       63.98       62.98      3.89 o 
   2   3  27       22.43       20.94      3.54 o 
   3   3  27       42.21       44.42      4.36 o 
   4   3  27        3.33        2.21      2.95 o 
  -4   4  27       31.86       28.46      2.74 o 
  -3   4  27        4.35        5.38      2.11 o 
  -2   4  27       24.80       28.69      3.01 o 
  -1   4  27       46.89       49.56      4.93 o 
   0   4  27        0.42        0.70      2.17 o 
   1   4  27        4.39        7.79      4.80 o 
   2   4  27        1.10        2.45      2.33 o 
   3   4  27       33.47       34.77      3.21 o 
   4   4  27        7.46        3.21      3.14 o 
  -4   5  27        1.14        1.26      3.09 o 
  -3   5  27       54.69       64.06      3.92 o 
  -2   5  27        3.92        4.88      3.04 o 
  -1   5  27        7.57        5.42      2.37 o 
   0   5  27       26.40       21.88      2.82 o 
   1   5  27       36.71       27.20      3.80 o 
   2   5  27       73.03       70.15      4.46 o 
   3   5  27       68.41       75.19      6.21 o 
   4   5  27        5.16        2.55      2.62 o 
  -4   6  27        0.32        1.85      2.88 o 
  -3   6  27        4.88        2.38      2.39 o 
  -2   6  27       26.53       33.02      4.45 o 
  -1   6  27        0.72        1.43      2.37 o 
   0   6  27       26.78       36.96      7.20 o 
   1   6  27        0.80       -2.06      2.46 o 
   2   6  27        6.56        8.93      2.91 o 
   3   6  27        6.19        6.47      4.32 o 
   4   6  27        0.84       -0.84      2.95 o 
  -3   7  27        3.46        6.00      2.51 o 
  -2   7  27      158.16      164.72      7.24 o 
  -1   7  27      147.36      153.82      5.77 o 
   0   7  27       12.41       10.90      7.17 o 
   1   7  27       45.25       44.02      8.65 o 
   2   7  27       28.18       28.11      3.61 o 
   3   7  27        0.18        2.25      2.81 o 
  -3   8  27        1.33        0.39      3.31 o 
  -2   8  27        0.75        3.79      3.09 o 
  -1   8  27       13.40       19.81      5.25 o 
   0   8  27        1.40        6.45      4.20 o 
   1   8  27        1.20        6.93      3.26 o 
   2   8  27        7.33        4.52      3.56 o 
   3   8  27        6.05       12.59      4.27 o 
  -2   9  27      253.53      294.04     12.85 o 
  -1   9  27       84.12       94.15      6.05 o 
   0   9  27       29.45       29.23      3.51 o 
   1   9  27      142.40      156.09      7.66 o 
   2   9  27       74.83       87.59     19.27 o 
  -2  10  27        1.01        0.49      3.95 o 
  -1  10  27        3.66       -0.49      4.20 o 
   0  10  27        4.76        2.68      2.65 o 
   1  10  27       11.87       19.28      3.56 o 
   2  10  27        7.68       11.08      4.15 o 
   0  11  27       14.96       21.25      6.42 o 
  -4   0  28       93.89      103.29      5.94 o 
  -3   0  28      391.85      469.94     18.53 o 
  -2   0  28       23.94       32.65      4.69 o 
  -1   0  28       34.07       24.47      3.49 o 
   0   0  28       78.36       58.35      4.54 o 
   1   0  28       93.27       92.41      7.41 o 
   2   0  28        0.56        5.20      2.83 o 
   3   0  28       93.26      105.75      8.40 o 
   4   0  28       17.47       20.26      5.44 o 
  -4   1  28        0.32       -1.42      2.13 o 
  -3   1  28       84.43       78.68      3.69 o 
  -2   1  28        0.00        4.26      2.03 o 
  -1   1  28        1.31       -0.16      2.00 o 
   0   1  28       24.28       18.12      2.30 o 
   1   1  28       64.75       66.47      3.45 o 
   2   1  28      147.84      155.59      6.70 o 
   3   1  28      158.58      160.93      9.14 o 
   4   1  28        0.21       -1.28      2.95 o 
  -4   2  28       12.84       15.06      2.55 o 
  -3   2  28        9.82        9.04      2.28 o 
  -2   2  28        2.65        3.66      2.03 o 
  -1   2  28       28.54       26.36      2.59 o 
   0   2  28        0.26        0.59      1.88 o 
   1   2  28        8.97        9.72      2.18 o 
   2   2  28        0.29        0.24      2.01 o 
   3   2  28        7.62       10.62      3.14 o 
   4   2  28        1.48        1.76      4.20 o 
  -4   3  28        0.37       -2.13      2.14 o 
  -3   3  28        0.46        0.69      2.05 o 
  -2   3  28       25.93       28.17      2.67 o 
  -1   3  28        0.10        2.23      2.33 o 
   0   3  28        0.00       -0.84      1.84 o 
   1   3  28       10.65        9.28      2.54 o 
   2   3  28       92.31       97.43      6.66 o 
   3   3  28      101.04      104.15     10.38 o 
   4   3  28       63.06       65.69      7.91 o 
  -4   4  28       10.61       15.47      2.48 o 
  -3   4  28       41.35       37.70      3.05 o 
  -2   4  28       22.74       20.91      2.82 o 
  -1   4  28       14.49       11.60      2.75 o 
   0   4  28        0.85        1.72      2.16 o 
   1   4  28       14.87       18.67      2.85 o 
   2   4  28       44.11       39.31      4.36 o 
   3   4  28       84.70       83.77      6.92 o 
   4   4  28        5.21        6.67      3.49 o 
  -4   5  28       19.20       31.37      4.69 o 
  -3   5  28       55.26       66.85      3.99 o 
  -2   5  28        1.04       -1.61      2.25 o 
  -1   5  28        2.57        2.41      2.95 o 
   0   5  28       46.43       47.94      3.80 o 
   1   5  28       61.31       61.29      4.89 o 
   2   5  28        2.06        3.16      2.62 o 
   3   5  28       34.43       41.11      3.55 o 
   4   5  28        0.32        1.46      3.31 o 
  -3   6  28       11.09       12.63      3.09 o 
  -2   6  28        0.21       -1.31      2.33 o 
  -1   6  28        1.83       -0.40      5.93 o 
   0   6  28       17.23       14.80      5.24 o 
   1   6  28        0.73       -2.97      2.97 o 
   2   6  28      138.56      142.47      6.07 o 
   3   6  28      156.42      170.17      6.68 o 
  -3   7  28       53.44       61.98      3.87 o 
  -2   7  28       49.53       35.93      4.02 o 
  -1   7  28        5.22        6.14      2.75 o 
   0   7  28        9.46        6.42      3.14 o 
   1   7  28        1.70       -0.97      2.46 o 
   2   7  28       18.62       25.13      5.14 o 
   3   7  28        9.72       11.04      3.34 o 
  -3   8  28       20.89       18.15      4.15 o 
  -2   8  28       29.51       30.90      6.92 o 
  -1   8  28        0.58        0.92      2.65 o 
   0   8  28        5.99        8.14      3.31 o 
   1   8  28      286.43      298.35     10.65 o 
   2   8  28      169.05      171.95      8.16 o 
   3   8  28        2.85        1.43      3.18 o 
  -2   9  28       34.55       38.96      4.63 o 
  -1   9  28        8.54       13.23      3.66 o 
   0   9  28        2.13        4.20      3.14 o 
   1   9  28        6.87        8.59      3.20 o 
   2   9  28        0.67        1.38      3.12 o 
  -1  10  28        0.00        2.27      3.44 o 
   0  10  28        1.70        1.09      3.31 o 
   1  10  28      199.39      194.20      7.92 o 
  -4   1  29        2.37        2.82      2.24 o 
  -3   1  29        5.82        7.72      2.30 o 
  -2   1  29        0.18        1.79      2.09 o 
  -1   1  29        4.90        3.54      2.07 o 
   0   1  29       52.64       51.04      7.14 o 
   1   1  29        0.00       -0.42      1.88 o 
   2   1  29      102.83       97.91      9.50 o 
   3   1  29       34.70       36.13      4.36 o 
   4   1  29        9.04        9.39      3.49 o 
  -4   2  29        5.74        9.19      2.50 o 
  -3   2  29        5.34        0.40      2.03 o 
  -2   2  29       14.54       12.26      2.45 o 
  -1   2  29        0.04       -2.17      2.17 o 
   0   2  29       10.17        7.48      2.85 o 
   1   2  29       29.72       25.48      3.01 o 
   2   2  29       72.10       67.82      4.18 o 
   3   2  29       18.05       12.23      5.19 o 
   4   2  29      179.76      179.53      8.21 o 
  -4   3  29        0.97       -2.19      2.19 o 
  -3   3  29       24.44       24.78      2.85 o 
  -2   3  29        1.16       -1.92      1.92 o 
  -1   3  29        2.69        4.15      2.46 o 
   0   3  29       39.85       43.67      5.33 o 
   1   3  29       12.45       14.55      2.75 o 
   2   3  29       18.60       15.58      2.85 o 
   3   3  29        3.07        7.91      3.14 o 
   4   3  29        0.50       -1.24      3.14 o 
  -4   4  29        0.28        1.54      2.64 o 
  -3   4  29       10.01       14.86      2.55 o 
  -2   4  29        3.53        2.08      2.43 o 
  -1   4  29       22.74       15.79      2.82 o 
   0   4  29       99.91       99.39      4.73 o 
   1   4  29        4.61        1.15      2.46 o 
   2   4  29      119.63      110.27     15.32 o 
   3   4  29       22.60       28.68      4.19 o 
   4   4  29       82.23       83.20      6.67 o 
  -3   5  29       38.24       34.87      3.47 o 
  -2   5  29        0.80       -1.25      2.39 o 
  -1   5  29       43.16       52.47      5.68 o 
   0   5  29        0.84        0.93      2.46 o 
   1   5  29        2.18       -0.99      2.97 o 
   2   5  29       23.12       20.35      6.18 o 
   3   5  29       37.61       37.51      8.05 o 
  -3   6  29        4.55        3.16      2.54 o 
  -2   6  29        4.03        0.85      2.54 o 
  -1   6  29       37.17       29.58      4.01 o 
   0   6  29      172.64      183.44      6.55 o 
   1   6  29       16.51       14.42      3.71 o 
   2   6  29       20.27       22.74      3.50 o 
   3   6  29        3.52        2.97      3.96 o 
  -3   7  29       10.16       12.56      2.74 o 
  -2   7  29        7.60        2.63      3.31 o 
  -1   7  29       60.42       65.17      5.56 o 
   0   7  29       11.89       15.82      5.93 o 
   1   7  29      113.60      111.75      7.91 o 
   2   7  29       41.92       55.79      5.41 o 
   3   7  29        0.01        1.69      2.98 o 
  -2   8  29        2.55       -1.73      6.18 o 
  -1   8  29        0.06       -1.57      2.95 o 
   0   8  29        7.47       10.97      3.66 o 
   1   8  29        4.35        5.27      3.11 o 
   2   8  29        8.47       13.81      3.34 o 
  -2   9  29        5.19        3.21      3.44 o 
  -1   9  29       12.35       12.00      3.66 o 
   0   9  29        1.33       -0.41      2.95 o 
   1   9  29       98.57       99.86      8.98 o 
   2   9  29       90.22       90.55      5.50 o 
  -1  10  29        4.82        7.41      4.94 o 
   0  10  29        0.04        0.00      9.88 o 
  -4   0  30      172.74      206.88      9.39 o 
  -3   0  30      208.41      231.20      8.56 o 
  -2   0  30       13.81       16.95      3.66 o 
  -1   0  30       47.72       56.61      4.89 o 
   1   0  30       18.09       16.44      3.49 o 
   2   0  30        0.00        3.14      5.44 o 
   3   0  30        1.71        6.92      4.45 o 
   4   0  30        2.94        7.41      4.94 o 
  -4   1  30       27.96       32.84      3.10 o 
  -3   1  30        2.07        0.90      2.34 o 
  -2   1  30       60.00       60.04      3.52 o 
  -1   1  30        0.84        1.56      2.15 o 
   0   1  30       56.92       52.30      7.41 o 
   1   1  30        4.75        5.11      2.13 o 
   2   1  30       75.42       78.88      4.62 o 
   3   1  30       34.05       30.27      4.36 o 
   4   1  30       26.77       27.67     10.13 o 
  -4   2  30       47.84       58.42      4.17 o 
  -3   2  30      171.15      204.12      7.49 o 
  -2   2  30       55.10       66.07      4.59 o 
  -1   2  30       19.16       16.44      2.94 o 
   0   2  30       53.09       49.28      5.51 o 
   1   2  30       63.98       58.66      9.63 o 
   2   2  30       78.86       84.83      4.73 o 
   3   2  30        0.26       -2.73      3.95 o 
   4   2  30       58.28       60.03      5.41 o 
  -4   3  30        0.87       -1.13      2.24 o 
  -3   3  30       23.60       28.09      2.88 o 
  -2   3  30       18.59       23.44      3.32 o 
  -1   3  30        0.30        0.95      2.46 o 
   0   3  30       33.54       36.56      2.95 o 
   1   3  30       13.65       15.06      2.91 o 
   2   3  30       40.12       38.41      4.50 o 
   3   3  30        7.20        9.88      3.49 o 
   4   3  30        1.61        1.40      3.31 o 
  -3   4  30        9.83       11.39      3.97 o 
  -2   4  30      108.78      119.37      5.20 o 
  -1   4  30        0.16       -2.10      2.25 o 
   0   4  30        2.46        2.98      2.20 o 
   1   4  30      150.36      146.21      5.89 o 
   2   4  30       56.44       51.65      4.94 o 
   3   4  30       14.39       26.46      4.01 o 
  -3   5  30       54.01       62.99      4.05 o 
  -2   5  30        9.17        7.26      2.68 o 
  -1   5  30       36.75       31.94      3.49 o 
   0   5  30      143.20      146.37      7.55 o 
   1   5  30       22.01       23.00      4.01 o 
   2   5  30        8.60        2.86      3.20 o 
   3   5  30        1.10       -3.95      3.95 o 
  -3   6  30       15.70       11.65      2.91 o 
  -2   6  30        1.96        3.80      2.62 o 
  -1   6  30       65.85       62.55      9.64 o 
   0   6  30        6.45       12.27      3.03 o 
   1   6  30        1.38        2.59      2.95 o 
   2   6  30        9.23        8.85      4.20 o 
   3   6  30       46.50       39.69      4.29 o 
  -3   7  30       11.00       10.73      2.78 o 
  -2   7  30       19.94       15.60      3.11 o 
  -1   7  30       74.00       82.72      7.91 o 
   0   7  30        4.25        5.38      3.31 o 
   1   7  30        0.32       -1.48      3.46 o 
   2   7  30       14.90       17.84      3.49 o 
  -2   8  30        2.13        5.72      3.56 o 
  -1   8  30       29.13       32.86      4.50 o 
   0   8  30       11.67        4.77      4.20 o 
   1   8  30        1.11        7.27      3.66 o 
   2   8  30        1.76        0.45      3.83 o 
  -1   9  30       11.97        7.91      4.94 o 
   0   9  30       41.62       38.44     10.62 o 
   1   9  30        8.22       11.43      4.09 o 
  -4   1  31       44.85       46.84      3.50 o 
  -3   1  31        3.31        4.22      2.50 o 
  -2   1  31       57.67       56.17      4.28 o 
  -1   1  31       10.83       15.93      5.39 o 
   0   1  31        3.78        5.77      3.71 o 
   1   1  31       17.73       20.39      3.11 o 
   2   1  31        1.16        2.97      2.43 o 
   3   1  31        0.04        0.35      2.95 o 
   4   1  31        0.19       -2.22      2.80 o 
  -4   2  31        4.46        6.53      2.59 o 
  -3   2  31        1.02       -0.68      2.20 o 
  -2   2  31      234.61      271.21     14.70 o 
  -1   2  31      117.18      122.96      6.67 o 
   0   2  31        0.15        1.73      3.14 o 
   1   2  31       53.47       47.14      6.22 o 
   2   2  31        0.39       -0.78      2.43 o 
   3   2  31        0.39       -2.60      2.60 o 
  -3   3  31        1.15        1.26      2.36 o 
  -2   3  31      282.51      272.79      9.77 o 
  -1   3  31        1.42        6.08      2.65 o 
   0   3  31       31.56       24.58      3.51 o 
   1   3  31       90.62       89.73      4.94 o 
   2   3  31        9.27        9.78      3.44 o 
   3   3  31       49.83       53.65      4.89 o 
  -3   4  31       89.23      111.86      5.67 o 
  -2   4  31        1.51       -1.32      2.57 o 
  -1   4  31       62.46       68.64      5.49 o 
   0   4  31       17.48       20.18      2.76 o 
   1   4  31        6.41       10.40      3.44 o 
   2   4  31        2.57       -0.22      3.09 o 
   3   4  31       29.76       36.57      6.42 o 
  -3   5  31       59.98       73.24      4.49 o 
  -2   5  31      112.61      120.18      6.66 o 
  -1   5  31        2.81       -1.96      2.54 o 
   0   5  31        1.54        5.55      2.72 o 
   1   5  31        0.95       -1.10      3.46 o 
   2   5  31        0.06       -0.96      2.95 o 
   3   5  31       79.60       83.52      8.40 o 
  -3   6  31       10.07        4.89      2.82 o 
  -2   6  31       18.82       16.18      3.11 o 
  -1   6  31        0.04       -2.88      2.95 o 
   0   6  31       23.34       15.02      3.11 o 
   1   6  31       19.55       10.38      3.49 o 
   2   6  31       59.19       86.98      8.40 o 
   3   6  31        8.24       15.32      4.02 o 
  -2   7  31        0.91        2.63      3.30 o 
  -1   7  31        2.12        3.95      9.39 o 
   0   7  31        2.77        0.99      3.31 o 
   1   7  31       11.70        4.42      3.66 o 
   2   7  31        1.57       -0.20      3.44 o 
  -2   8  31        0.32       -1.35      3.20 o 
  -1   8  31        0.10        5.93      4.94 o 
   0   8  31        1.58        6.19      3.66 o 
   1   8  31       26.77       19.32      4.36 o 
   2   8  31       51.53       57.77     11.40 o 
  -1   9  31       31.07       34.59      6.42 o 
   0   9  31        2.70        4.20      3.49 o 
  -3   0  32       32.79       30.48      4.36 o 
  -2   0  32      116.44      140.04      7.16 o 
  -1   0  32       54.14       74.32      5.41 o 
   0   0  32        5.36        5.44      4.45 o 
   1   0  32       11.73        7.91      4.94 o 
   2   0  32        6.93       13.12      3.80 o 
   3   0  32        0.00        2.47      4.45 o 
  -3   1  32       36.03       39.26      3.33 o 
  -2   1  32       17.08       24.69      2.95 o 
  -1   1  32       63.47       71.57      4.46 o 
   0   1  32        2.71        1.43      4.94 o 
   1   1  32       10.39       15.19      2.91 o 
   2   1  32        9.32       11.59      3.03 o 
   3   1  32       10.86       11.09      6.67 o 
  -3   2  32       21.38       29.10      3.11 o 
  -2   2  32       38.85       39.46      3.20 o 
  -1   2  32       21.70       22.40      5.40 o 
   0   2  32        0.14        4.94      3.49 o 
   1   2  32       80.08       82.56      5.95 o 
   2   2  32       16.41       24.13      4.27 o 
   3   2  32        0.45        0.74      3.14 o 
  -3   3  32        0.36       -0.49      2.57 o 
  -2   3  32        0.90       -1.94      2.65 o 
  -1   3  32       13.80       14.66      3.11 o 
   0   3  32        9.20       12.76      3.80 o 
   1   3  32        1.82        4.81      2.91 o 
   2   3  32        0.07       -2.39      6.18 o 
   3   3  32       30.12       28.46      4.36 o 
  -3   4  32       50.79       65.72      4.35 o 
  -2   4  32        0.05       -2.46      2.46 o 
  -1   4  32       33.90       36.80      3.69 o 
   0   4  32       22.05       23.89      4.47 o 
   1   4  32      131.48      146.48      9.14 o 
   2   4  32       76.27       76.04      7.66 o 
   3   4  32       41.76       39.04      6.42 o 
  -3   5  32        2.53        0.11      2.76 o 
  -2   5  32        0.06        2.18      3.79 o 
  -1   5  32        1.44       -0.53      3.14 o 
   0   5  32       55.64       59.42      4.37 o 
   1   5  32        0.14        4.55      3.20 o 
   2   5  32       52.00       53.10      7.91 o 
   3   5  32       23.52       26.69      6.42 o 
  -2   6  32        0.00        2.93      2.76 o 
  -1   6  32       18.43       23.68      3.49 o 
   0   6  32        2.60        4.87      3.44 o 
   1   6  32        0.15       -4.20      4.20 o 
   2   6  32       53.30       48.73     12.60 o 
  -2   7  32       15.21       19.61      3.49 o 
  -1   7  32        3.74        5.08      3.66 o 
   0   7  32       12.70       14.50      4.01 o 
   1   7  32        3.11        4.94      3.49 o 
   2   7  32        4.50        5.66      3.80 o 
  -1   8  32        5.14        7.91      4.94 o 
   0   8  32        0.09        2.13      6.42 o 
   1   8  32        7.34        5.32      3.66 o 
  -3   1  33        1.49        2.23      2.47 o 
  -2   1  33       15.42       17.06      2.83 o 
  -1   1  33        9.81       11.04      3.14 o 
   0   1  33        0.94        7.33      3.31 o 
   1   1  33       10.91        5.32      7.66 o 
   2   1  33        1.85        2.36      2.72 o 
   3   1  33        9.93       11.86      3.66 o 
  -3   2  33       44.08       47.81      3.63 o 
  -2   2  33       13.03        8.99      2.94 o 
  -1   2  33        7.87        6.75      3.53 o 
   0   2  33        3.27        1.98      3.14 o 
   1   2  33        3.98        5.57      2.68 o 
   2   2  33       19.19       18.66      4.15 o 
   3   2  33        0.57       -2.95      2.95 o 
  -3   3  33       40.55       47.68      4.18 o 
  -2   3  33       30.68       30.86      3.61 o 
  -1   3  33        5.64        5.64      3.03 o 
   0   3  33       49.02       54.99      5.41 o 
   1   3  33       68.33       75.80      4.70 o 
   2   3  33        5.03        3.82      3.20 o 
   3   3  33        3.12        8.90      4.94 o 
  -3   4  33       83.09       98.73      5.45 o 
  -2   4  33      127.11      160.90      6.37 o 
  -1   4  33       40.49       46.94      6.17 o 
   0   4  33        7.05        7.70      3.66 o 
   1   4  33        1.81        4.60      3.44 o 
   2   4  33       26.30       23.81      4.69 o 
   3   4  33       64.19       85.49      8.90 o 
  -2   5  33        0.23        2.85      2.82 o 
  -1   5  33        0.04        2.49      2.91 o 
   0   5  33       73.24       82.34      6.29 o 
   1   5  33        0.62        0.94      3.44 o 
   2   5  33        4.44        1.76      3.56 o 
  -2   6  33        0.21       -3.07      3.07 o 
  -1   6  33       11.09        9.79      3.20 o 
   0   6  33        3.24       -1.90      3.31 o 
   1   6  33        4.16       -3.76      4.69 o 
   2   6  33       37.35       41.05      5.06 o 
  -1   7  33       18.61       19.50      4.36 o 
   0   7  33        2.35        1.73      3.71 o 
   1   7  33       18.82       20.75      4.19 o 
   0   8  33       25.65       22.36      6.18 o 
  -3   0  34       17.35       19.62      4.36 o 
  -2   0  34        5.67       -0.40      3.95 o 
  -1   0  34      126.90      140.84     10.38 o 
   0   0  34      238.13      242.64     13.84 o 
   1   0  34        0.27        0.49      4.94 o 
   2   0  34       76.29       76.60      8.40 o 
   3   0  34        2.33        0.99      4.45 o 
  -3   1  34       12.08       11.22      3.07 o 
  -2   1  34        1.56       -2.56      2.65 o 
  -1   1  34      125.46      137.96      7.34 o 
   0   1  34       10.52       12.17      3.80 o 
   1   1  34        7.82        4.94      3.84 o 
   2   1  34       56.11       62.27      5.56 o 
   3   1  34        0.66        3.02      3.95 o 
  -3   2  34      127.57      155.67      7.70 o 
  -2   2  34      127.67      155.90      6.37 o 
  -1   2  34        0.08       -1.18      2.68 o 
   0   2  34      104.22      106.96      6.81 o 
   1   2  34       11.55       11.37      3.05 o 
   2   2  34       20.04       22.58      4.15 o 
   3   2  34       11.58       11.32      3.80 o 
  -3   3  34      122.97      168.63      8.16 o 
  -2   3  34      119.68      149.11      9.05 o 
  -1   3  34       10.19        8.93      3.11 o 
   0   3  34        0.10        3.01      4.45 o 
   1   3  34        3.58        3.06      4.33 o 
   2   3  34        5.91        1.93      4.45 o 
  -2   4  34       66.83       76.68      5.15 o 
  -1   4  34       66.62       67.56      9.17 o 
   0   4  34        4.48        3.95      3.49 o 
   1   4  34        7.35        7.41      3.56 o 
   2   4  34        1.93        3.04      3.56 o 
  -2   5  34       54.27       51.64      4.37 o 
  -1   5  34       37.12       32.81      3.97 o 
   0   5  34        3.59        3.19      3.80 o 
   1   5  34        5.24       10.12      7.66 o 
   2   5  34       25.52       24.86      4.94 o 
  -2   6  34        0.12        4.00      2.98 o 
  -1   6  34        2.72       -2.82      2.82 o 
   0   6  34       19.74       17.30      6.42 o 
   1   6  34        0.55       -2.50      3.44 o 
  -1   7  34        4.05       -1.25      2.98 o 
   0   7  34        4.98       10.87      5.93 o 
   1   7  34        6.82        4.47      6.67 o 
  -2   1  35       43.85       39.77      4.72 o 
  -1   1  35       17.31       22.78      4.54 o 
   0   1  35       10.18       11.97      4.01 o 
   1   1  35       24.98       17.73      5.44 o 
   2   1  35       10.64        9.78      3.92 o 
  -2   2  35      256.49      293.49     10.82 o 
  -1   2  35      123.55      133.41      7.51 o 
   0   2  35        4.85        5.44      3.84 o 
   1   2  35       25.14       28.90      4.89 o 
   2   2  35       33.18       41.24      5.06 o 
  -2   3  35       48.23       47.44      4.37 o 
  -1   3  35       47.91       52.83      4.46 o 
   0   3  35       33.86       33.11      5.06 o 
   1   3  35       81.30       80.79      9.88 o 
   2   3  35        7.76       15.14      4.36 o 
  -2   4  35      253.83      296.11     10.97 o 
  -1   4  35       40.35       39.86      4.26 o 
   0   4  35        7.49       10.06      8.15 o 
   1   4  35       10.08       13.94      4.01 o 
   2   4  35        0.12       -1.01      4.20 o 
  -2   5  35        6.72       15.94      3.49 o 
  -1   5  35        2.37       -0.66      2.98 o 
   0   5  35       15.03        8.76      4.36 o 
   1   5  35       31.51       38.62      5.21 o 
  -1   6  35       21.17       19.34      3.69 o 
   0   6  35       33.04       16.31      5.93 o 
   1   6  35        0.30       -1.67      6.42 o 
  -2   0  36       24.44       37.06      6.92 o 
  -1   0  36       53.26       75.12      8.90 o 
   0   0  36        7.25        7.41      5.44 o 
   1   0  36       18.47       16.80      6.42 o 
  -2   1  36       13.47       17.72      3.59 o 
  -1   1  36      152.92      185.64      8.74 o 
   0   1  36      116.05      127.50     10.87 o 
   1   1  36       10.62       18.99      4.71 o 
   2   1  36       24.19       17.79      5.93 o 
  -2   2  36        1.44       -2.69      5.19 o 
  -1   2  36        1.65        1.73      4.20 o 
   0   2  36        0.05        3.95      3.84 o 
   1   2  36        6.44        3.39      4.01 o 
   2   2  36        3.47        5.39      3.92 o 
  -2   3  36       28.92       33.45      4.08 o 
  -1   3  36        7.90        4.20      3.84 o 
   0   3  36        5.66        4.45      4.01 o 
   1   3  36       20.51       16.80      6.42 o 
   2   3  36        3.29        4.22      3.95 o 
  -1   4  36       63.19       64.31      4.92 o 
   0   4  36        5.77        8.34      4.15 o 
   1   4  36        8.81        8.81      4.45 o 
  -1   5  36       13.84       15.73      3.69 o 
   0   5  36        6.01        6.59      4.15 o 
   1   5  36        0.59        4.52      3.56 o 
  -2   1  37       50.31       54.56      6.69 o 
  -1   1  37       32.50       35.87      8.65 o 
   0   1  37        0.00        1.11      3.66 o 
   1   1  37        0.67       -3.31      3.31 o 
  -1   2  37       59.11       68.10      6.29 o 
   0   2  37       44.76       44.96      5.76 o 
   1   2  37       14.79       21.52      4.89 o 
  -1   3  37        9.20        9.39      4.45 o 
   0   3  37        0.04        7.10      6.67 o 
   1   3  37        3.79       -4.94      5.44 o 
  -1   4  37        0.34        1.58      3.66 o 
   0   4  37       12.68       10.24      4.36 o 
   1   4  37       20.34       20.76      6.92 o 
  -1   0  38      375.06      425.98     20.26 o 
   0   0  38      128.95      157.64     12.35 o 
   1   0  38       45.80       45.46      7.91 o 
  -1   1  38       70.07       72.81      6.46 o 
   0   1  38        1.23        2.84      4.01 o 
   1   1  38        0.74       -5.89      7.66 o 
  -1   2  38       60.19       52.38      8.40 o 
   0   2  38        0.00       -3.66      3.66 o 
   1   2  38       28.05       24.71      7.41 o 
   0   3  38       29.32       38.91      9.14 o 
                                                 
